# Supplementary material for: Comparison of carnivore, omnivore, and herbivore mammalian genomes with a new leopard assembly
Source: Genome Biol. 2016 Oct 11;17:211. doi: 10.1186/s13059-016-1071-4 (PMC5090899; doi:10.1186/s13059-016-1071-4)
Supplement: Additional file 4: — Datasheet S1. PSGs in leopard genome. Datasheet S2. Shared PSGs in Felidae. Datasheet S3. Shared PSGs in carnivores. Datasheet S4. Shared PSGs in omnivores. Datasheet S5. Shared PSGs in herbivores. Datasheet S6. Felidae-specific genes having function altering AACs. Datasheet S7. Carnivore-specific function altered genes. Datasheet S8. Herbivore-specific function altered genes. (XLS 632 kb) [file 13059_2016_1071_MOESM4_ESM.xls]

## Sheet: Datasheet S1a
Datasheet S1. Positively selected genes in the leopard genome. (A) Positively selected genes by the Branch model (1 < dN/dS ≤ 5).
OrthologID	Human protein ID	Human gene symbol	dN/dS of all mammalian means	dN/dS of the leopard	Description
OG07522	XP_006723912.1	RPN2	0.10005	4.999	ribophorin II
OG06514	XP_011516037.1	TRMT10B	0.25143	4.9042	tRNA methyltransferase 10B
OG09384	XP_005270932.1	FAM183A	0.15099	4.8037	family with sequence similarity 183, member A
OG05852	NP_001032752.1	EEF1B2	0.04368	4.7086	eukaryotic translation elongation factor 1 beta 2
OG05977	NP_005778.1	ALG3	0.08942	4.6836	ALG3, alpha-1,3- mannosyltransferase
OG04752	NP_055563.1	SNX17	0.02865	4.6345	sorting nexin 17
OG05417	NP_112589.1	CDCA3	0.37551	4.5963	cell division cycle associated 3
OG06829	NP_001129.1	AGRP	0.23063	4.5749	agouti related neuropeptide
OG05077	XP_011534077.1	OSTM1	0.2239	4.4566	osteopetrosis associated transmembrane protein 1
OG07378	NP_001124500.1	ATG10	0.24531	4.3034	autophagy related 10
OG08081	XP_011511214.1	DCUN1D1	0.01287	4.2639	DCN1, defective in cullin neddylation 1, domain containing 1
OG08058	XP_005247755.1	POPDC2	0.20157	4.1897	popeye domain containing 2
OG04798	NP_000816.4	GNRH1	0.30947	4.1721	gonadotropin-releasing hormone 1 (luteinizing-releasing hormone)
OG04344	NP_787067.2	SWSAP1	0.27691	4.172	SWIM-type zinc finger 7 associated protein 1
OG06923	NP_001002911.1	GPR139	0.03166	4.1459	G protein-coupled receptor 139
OG06363	NP_665805.2	ZNF511	0.15881	4.1233	zinc finger protein 511
OG05454	NP_004255.2	MED21	0.01676	4.113	mediator complex subunit 21
OG08932	NP_079508.2	REEP4	0.0879	4.085	receptor accessory protein 4
OG05152	NP_073604.3	AEN	0.15595	4.0371	apoptosis enhancing nuclease
OG06651	NP_004636.1	COIL	0.33562	4.0139	coilin
OG05165	XP_006720477.1	ODF3L1	0.21492	3.8557	outer dense fiber of sperm tails 3-like 1
OG07227	XP_005262515.1	UPF3B	0.10543	3.8356	UPF3 regulator of nonsense transcripts homolog B (yeast)
OG06897	NP_689501.1	ORAI3	0.1034	3.834	ORAI calcium release-activated calcium modulator 3
OG08553	NP_694940.1	IQCK	0.34578	3.8028	IQ motif containing K
OG05247	NP_001140155.1	TMEM253	0.33689	3.7927	transmembrane protein 253
OG06721	NP_006563.2	GNA13	0.03787	3.6918	guanine nucleotide binding protein (G protein), alpha 13
OG10144	NP_001186125.1	ARMC6	0.1157	3.6131	armadillo repeat containing 6
OG08915	NP_653245.2	SPATA4	0.37038	3.6087	spermatogenesis associated 4
OG09938	XP_005256832.1	VAMP2	0.05918	3.6082	vesicle-associated membrane protein 2 (synaptobrevin 2)
OG06833	NP_000220.1	LCAT	0.11439	3.5858	lecithin-cholesterol acyltransferase
OG08439	XP_011523618.1	RND2	0.02831	3.5691	Rho family GTPase 2
OG04022	NP_001020280.1	CD34	0.67202	3.4605	CD34 molecule
OG10169	XP_006711211.1	TSEN15	0.17038	3.4431	TSEN15 tRNA splicing endonuclease subunit
OG06607	NP_006604.1	GRAP	0.03813	3.4246	GRB2-related adaptor protein
OG09432	NP_055577.1	DHCR24	0.04157	3.3681	24-dehydrocholesterol reductase
OG06921	NP_001136197.1	ERI2	0.39686	3.3105	ERI1 exoribonuclease family member 2
OG05661	XP_005270465.1	TMEM54	0.13965	3.3044	transmembrane protein 54
OG04272	NP_057064.1	HMP19	0.05787	3.2927	HMP19 protein
OG09951	XP_005258065.1	ADAP2	0.12922	3.2375	ArfGAP with dual PH domains 2
OG04408	NP_055181.3	GNL3	0.35165	3.2157	guanine nucleotide binding protein-like 3 (nucleolar)
OG08465	NP_000951.1	PTGIR	0.09123	3.1397	prostaglandin I2 (prostacyclin) receptor (IP)
OG08500	NP_057048.2	TPPP3	0.03092	3.0995	tubulin polymerization-promoting protein family member 3
OG05682	NP_001153408.1	EBNA1BP2	0.11923	3.0909	EBNA1 binding protein 2
OG06646	XP_005257090.1	C17orf64	0.27876	3.0443	chromosome 17 open reading frame 64
OG06037	NP_004153.2	RAB5A	0.02003	3.0401	RAB5A, member RAS oncogene family
OG06631	XP_011522793.1	LYRM9	0.12742	3.0293	LYR motif containing 9
OG07527	NP_057951.1	RALY	0.10387	3.0288	RALY heterogeneous nuclear ribonucleoprotein
OG08814	XP_011527285.1	FAM217B	0.33097	3.0154	family with sequence similarity 217, member B
OG08620	NP_001992.1	FCER1A	0.85296	2.9212	Fc fragment of IgE, high affinity I, receptor for; alpha polypeptide
OG09355	NP_037451.1	UBIAD1	0.06577	2.9148	UbiA prenyltransferase domain containing 1
OG04491	NP_620126.2	CCDC126	0.10506	2.8837	coiled-coil domain containing 126
OG08881	NP_001144.1	ANXA4	0.09364	2.8604	annexin A4
OG05301	NP_001257454.1	OTX2	0.0178	2.8338	orthodenticle homeobox 2
OG09239	NP_002308.2	LOX	0.06697	2.7989	lysyl oxidase
OG06313	NP_057130.1	EXOSC1	0.03649	2.7853	exosome component 1
OG07440	NP_001278213.1	CYB561D2	0.05864	2.7758	cytochrome b561 family, member D2
OG09050	NP_689947.2	C6orf89	0.26385	2.7482	chromosome 6 open reading frame 89
OG04106	NP_000362.1	TTR	0.23069	2.7096	transthyretin
OG04721	NP_689728.3	CKAP2L	0.44755	2.7065	cytoskeleton associated protein 2-like
OG04243	NP_005770.1	LHFPL2	0.06018	2.667	lipoma HMGIC fusion partner-like 2
OG04032	NP_001096124.1	NTF3	0.07036	2.6413	neurotrophin 3
OG04224	NP_000515.2	HTR1A	0.05757	2.6257	5-hydroxytryptamine (serotonin) receptor 1A, G protein-coupled
OG06422	NP_005931.2	MMP11	0.12912	2.5396	matrix metallopeptidase 11
OG06090	XP_005271479.1	DPAGT1	0.09469	2.4984	dolichyl-phosphate (UDP-N-acetylglucosamine) N-acetylglucosaminephosphotransferase 1 (GlcNAc-1-P transferase)
OG07405	NP_001177397.1	GDNF	0.117	2.4871	glial cell derived neurotrophic factor
OG04359	NP_001165419.1	KXD1	0.04585	2.4771	KxDL motif containing 1
OG08158	NP_078938.2	NAT10	0.05469	2.4687	N-acetyltransferase 10 (GCN5-related)
OG09076	NP_060534.1	AKIRIN2	0.10496	2.4484	akirin 2
OG09557	NP_115664.2	FYTTD1	0.13898	2.437	forty-two-three domain containing 1
OG05465	XP_005269076.1	PRKAG1	0.03962	2.4284	protein kinase, AMP-activated, gamma 1 non-catalytic subunit
OG05680	NP_955374.1	CCDC23	0.05815	2.4211	small vasohibin binding protein
OG04914	NP_001544.1	IGFBP7	0.12298	2.4011	insulin-like growth factor binding protein 7
OG08193	NP_940919.1	TBC1D10C	0.07753	2.3213	TBC1 domain family, member 10C
OG08775	NP_006745.1	SYPL1	0.29618	2.3209	synaptophysin-like 1
OG05235	NP_001271221.1	NUTM1	0.52537	2.299	NUT midline carcinoma, family member 1
OG07203	NP_000197.1	IL2RG	0.32087	2.2859	interleukin 2 receptor, gamma
OG09817	XP_006719757.1	CCDC64	0.06258	2.2721	coiled-coil domain containing 64
OG08659	NP_776155.1	FUNDC1	0.06941	2.2565	FUN14 domain containing 1
OG08842	NP_065797.2	MAVS	0.5724	2.2533	mitochondrial antiviral signaling protein
OG07602	XP_011530170.1	ARFIP1	0.10066	2.2488	ADP-ribosylation factor interacting protein 1
OG06710	NP_006451.1	HEXIM1	0.09153	2.2475	hexamethylene bis-acetamide inducible 1
OG09178	NP_694992.2	LRRC57	0.11982	2.2281	leucine rich repeat containing 57
OG04164	XP_005273160.1	GUK1	0.06936	2.2063	guanylate kinase 1
OG05589	XP_011528666.1	UPK3A	0.12184	2.2034	uroplakin 3A
OG08223	NP_001171605.1	CXCL12	0.15347	2.1847	chemokine (C-X-C motif) ligand 12
OG09989	NP_001138552.2	C17orf104	0.17762	2.1837	chromosome 17 open reading frame 104
OG10006	NP_000145.1	GALK1	0.0912	2.1825	galactokinase 1
OG04570	NP_005460.2	ACOT8	0.14707	2.1444	acyl-CoA thioesterase 8
OG05862	NP_001135782.1	TMEM169	0.13044	2.1396	transmembrane protein 169
OG05575	NP_006816.2	CKAP4	0.11905	2.1247	cytoskeleton-associated protein 4
OG04632	NP_848578.1	SCP2D1	0.25441	2.1118	SCP2 sterol-binding domain containing 1
OG09152	XP_006720852.1	USP3	0.04641	2.1089	ubiquitin specific peptidase 3
OG05045	NP_054770.1	TMEM14A	0.16576	2.0966	transmembrane protein 14A
OG08404	NP_996663.1	TMIGD1	0.4142	2.093	transmembrane and immunoglobulin domain containing 1
OG07428	XP_011531692.1	CCDC12	0.04493	2.0924	coiled-coil domain containing 12
OG06859	NP_113651.4	HSDL1	0.07574	2.084	hydroxysteroid dehydrogenase like 1
OG05927	NP_079422.1	NAA50	0.01261	2.0724	N(alpha)-acetyltransferase 50, NatE catalytic subunit
OG04023	NP_001230115.1	PIM1	0.04642	2.0423	Pim-1 proto-oncogene, serine/threonine kinase
OG07359	NP_542401.1	SLC35A4	0.10032	2.0396	solute carrier family 35, member A4
OG04053	NP_003846.1	IL18R1	0.39598	2.0338	interleukin 18 receptor 1
OG08665	NP_001026915.1	RIBC1	0.42936	2.0292	RIB43A domain with coiled-coils 1
OG05653	NP_004093.1	FABP3	0.12255	1.9972	fatty acid binding protein 3, muscle and heart
OG04635	NP_055403.2	VSX1	0.19348	1.9956	visual system homeobox 1
OG04759	NP_001159711.1	CGREF1	0.46505	1.9831	cell growth regulator with EF-hand domain 1
OG07979	NP_065821.1	CGN	0.14058	1.9757	cingulin
OG05699	NP_001253.1	CDKN2C	0.09543	1.949	cyclin-dependent kinase inhibitor 2C (p18, inhibits CDK4)
OG04601	NP_036457.1	MAPRE1	0.03934	1.9085	microtubule-associated protein, RP/EB family, member 1
OG07198	NP_061154.1	ZC4H2	0.00688	1.8859	zinc finger, C4H2 domain containing
OG05160	NP_005782.1	MPHOSPH10	0.19524	1.8853	M-phase phosphoprotein 10 (U3 small nucleolar ribonucleoprotein)
OG07551	NP_116211.2	FAM136A	0.0613	1.8742	family with sequence similarity 136, member A
OG07157	NP_004996.1	NDUFB9	0.11236	1.8716	NADH dehydrogenase (ubiquinone) 1 beta subcomplex, 9, 22kDa
OG07195	NP_001171748.1	GNL3L	0.13272	1.8489	guanine nucleotide binding protein-like 3 (nucleolar)-like
OG07654	NP_001026883.1	MCUR1	0.25181	1.829	mitochondrial calcium uniporter regulator 1
OG06962	XP_011542425.1	C1orf100	0.40541	1.825	chromosome 1 open reading frame 100
OG04248	NP_777569.1	TMEM167A	0.05567	1.8204	transmembrane protein 167A
OG08233	XP_011538046.1	TLX1	0.04009	1.8028	T-cell leukemia homeobox 1
OG06199	XP_006718324.1	KBTBD4	0.0379	1.7966	kelch repeat and BTB (POZ) domain containing 4
OG09336	NP_008974.5	KRR1	0.08333	1.7823	KRR1, small subunit (SSU) processome component, homolog (yeast)
OG07765	NP_079441.1	ELL3	0.36865	1.768	elongation factor RNA polymerase II-like 3
OG09605	NP_001275879.1	ASTE1	0.28038	1.7676	asteroid homolog 1 (Drosophila)
OG08710	XP_005265513.1	SLMAP	0.08028	1.7597	sarcolemma associated protein
OG09136	NP_116245.2	WDR73	0.27733	1.7546	WD repeat domain 73
OG09872	XP_006717225.1	NMRK1	0.24515	1.7432	nicotinamide riboside kinase 1
OG06329	NP_056263.1	DPCD	0.128	1.7409	deleted in primary ciliary dyskinesia homolog (mouse)
OG06304	NP_002720.1	HHEX	0.08774	1.7383	hematopoietically expressed homeobox
OG10207	NP_001013648.1	PPP1R42	0.28867	1.7348	protein phosphatase 1, regulatory subunit 42
OG05659	NP_848642.1	ZBTB8OS	0.08729	1.7187	zinc finger and BTB domain containing 8 opposite strand
OG05194	NP_060328.2	TIPIN	0.33305	1.6646	TIMELESS interacting protein
OG09662	NP_659455.3	DDIAS	0.59555	1.6565	DNA damage-induced apoptosis suppressor
OG09245	NP_001122067.1	TC2N	0.16169	1.6337	tandem C2 domains, nuclear
OG05523	NP_054886.2	CCDC59	0.28005	1.6237	coiled-coil domain containing 59
OG06391	XP_011536226.1	SPPL3	0.01428	1.622	signal peptide peptidase like 3
OG07044	NP_073742.2	AIDA	0.03416	1.6146	axin interactor, dorsalization associated
OG07510	NP_001418.2	EN2	0.04755	1.6108	engrailed homeobox 2
OG04833	NP_001899.1	CTSB	0.13921	1.6078	cathepsin B
OG10220	NP_056483.3	RGS22	0.31603	1.5973	regulator of G-protein signaling 22
OG04315	NP_056280.2	GEMIN5	0.19086	1.5948	gem (nuclear organelle) associated protein 5
OG08931	NP_005373.2	NEFM	0.08977	1.5882	neurofilament, medium polypeptide
OG07183	NP_008846.2	RP2	0.13408	1.5853	retinitis pigmentosa 2 (X-linked recessive)
OG06125	XP_005273982.1	KCTD21	0.0157	1.5813	potassium channel tetramerization domain containing 21
OG07652	NP_115498.2	DTNBP1	0.15276	1.5806	dystrobrevin binding protein 1
OG05059	NP_001554.2	IMPG1	0.43078	1.56	interphotoreceptor matrix proteoglycan 1
OG06995	NP_002817.2	QSOX1	0.296	1.5515	quiescin Q6 sulfhydryl oxidase 1
OG04767	NP_057131.1	SF3B6	0.0001	1.5453	splicing factor 3b, subunit 6, 14kDa
OG04999	NP_001136355.1	IP6K3	0.14764	1.5417	inositol hexakisphosphate kinase 3
OG10060	NP_001073899.2	TOX3	0.08181	1.541	TOX high mobility group box family member 3
OG06942	NP_115958.2	GLYR1	0.03119	1.5392	glyoxylate reductase 1 homolog (Arabidopsis)
OG08345	NP_001152.1	NUDT2	0.25783	1.5385	nudix (nucleoside diphosphate linked moiety X)-type motif 2
OG06303	NP_055206.2	ANKRD1	0.0952	1.5372	ankyrin repeat domain 1 (cardiac muscle)
OG05996	NP_001073929.1	LRRIQ4	0.39568	1.531	leucine-rich repeats and IQ motif containing 4
OG07282	NP_001230944.1	PIANP	0.06442	1.5285	PILR alpha associated neural protein
OG05000	NP_665906.1	HMGA1	0.03977	1.5229	high mobility group AT-hook 1
OG08293	XP_011528435.1	GGT5	0.15965	1.5151	gamma-glutamyltransferase 5
OG07917	NP_060316.1	TRNAU1AP	0.02195	1.502	tRNA selenocysteine 1 associated protein 1
OG09763	XP_005269704.1	PDCD11	0.21123	1.5007	programmed cell death 11
OG06389	XP_011536743.1	POP5	0.12164	1.4986	POP5 homolog, ribonuclease P/MRP subunit
OG06899	NP_077001.1	DCTPP1	0.22819	1.496	dCTP pyrophosphatase 1
OG09074	NP_001131139.1	CASP8AP2	0.33353	1.4854	caspase 8 associated protein 2
OG05379	NP_001029027.1	DCLRE1C	0.21495	1.4839	DNA cross-link repair 1C
OG07307	NP_005821.2	MRPS31	0.3758	1.4832	mitochondrial ribosomal protein S31
OG06522	NP_001276048.1	ZCCHC7	0.33631	1.4697	zinc finger, CCHC domain containing 7
OG08164	NP_001263651.1	C11orf74	0.53769	1.4667	chromosome 11 open reading frame 74
OG05735	NP_006760.1	LMO4	0.004	1.4625	LIM domain only 4
OG06224	NP_036334.1	GNG3	0.00647	1.4531	guanine nucleotide binding protein (G protein), gamma 3
OG04949	NP_001238918.1	GMNN	0.26812	1.4388	geminin, DNA replication inhibitor
OG05646	NP_068804.1	NR0B2	0.19119	1.4366	nuclear receptor subfamily 0, group B, member 2
OG08524	NP_031379.2	GNA12	0.01389	1.4284	guanine nucleotide binding protein (G protein) alpha 12
OG04658	NP_659431.5	ANKRD23	0.23282	1.4233	ankyrin repeat domain 23
OG05173	NP_001273670.1	UBL7	0.04064	1.42	ubiquitin-like 7
OG05257	NP_001796.2	CEBPE	0.04719	1.4064	CCAAT/enhancer binding protein (C/EBP), epsilon
OG06626	XP_011523407.1	SDF2	0.07736	1.4009	stromal cell-derived factor 2
OG07784	NP_001092744.1	TINF2	0.42761	1.4007	TERF1 (TRF1)-interacting nuclear factor 2
OG07154	NP_663622.2	TBC1D31	0.20232	1.4007	TBC1 domain family, member 31
OG06234	NP_001073970.1	TMEM223	0.21442	1.3999	transmembrane protein 223
OG07644	NP_005121.1	FGFBP1	0.41398	1.3995	fibroblast growth factor binding protein 1
OG08937	XP_011542945.1	ZMAT4	0.05458	1.388	zinc finger, matrin-type 4
OG06527	NP_061924.1	MRPL50	0.39114	1.375	mitochondrial ribosomal protein L50
OG08111	NP_620144.1	PIH1D2	0.32399	1.3744	PIH1 domain containing 2
OG05266	NP_006147.1	NEDD8	0.02714	1.3735	neural precursor cell expressed, developmentally down-regulated 8
OG07746	NP_002426.1	MPI	0.17173	1.3711	mannose phosphate isomerase
OG08656	XP_011543901.1	AP1S2	0.0001	1.3708	adaptor-related protein complex 1, sigma 2 subunit
OG04076	NP_000646.2	SELL	0.29009	1.3612	selectin L
OG08930	XP_011542890.1	TEX15	0.50863	1.3599	testis expressed 15
OG08350	NP_976044.2	C9orf131	0.91379	1.3532	chromosome 9 open reading frame 131
OG05721	NP_000553.1	C8A	0.35443	1.3521	complement component 8, alpha polypeptide
OG09053	NP_002791.1	PSMB9	0.11014	1.34	proteasome subunit beta 9
OG07893	NP_057510.4	GTSE1	0.43597	1.3375	G-2 and S-phase expressed 1
OG04993	NP_055049.1	HSD17B8	0.23629	1.336	hydroxysteroid (17-beta) dehydrogenase 8
OG05346	NP_001035197.1	MLH3	0.40508	1.3332	mutL homolog 3
OG06068	NP_542390.2	C11orf52	0.49992	1.3323	chromosome 11 open reading frame 52
OG05654	XP_011540046.1	PEF1	0.10795	1.3214	penta-EF-hand domain containing 1
OG04045	NP_001758.2	CD2	0.73958	1.3101	CD2 molecule
OG07868	XP_011536475.1	AMHR2	0.25214	1.3056	anti-Mullerian hormone receptor, type II
OG06280	NP_115951.2	PLA2G12B	0.12394	1.3021	phospholipase A2, group XIIB
OG08201	NP_061963.2	MAP10	0.52261	1.2877	microtubule-associated protein 10
OG06907	XP_011544269.1	FAM57B	0.05381	1.2873	family with sequence similarity 57, member B
OG05991	NP_001073909.1	OTOL1	0.28683	1.2839	otolin 1
OG04838	NP_060822.2	TMA16	0.2126	1.2822	translation machinery associated 16 homolog
OG05648	NP_057395.1	ATPIF1	0.36108	1.2802	ATPase inhibitory factor 1
OG05215	XP_011519579.1	STRC	0.21155	1.2739	stereocilin
OG05322	NP_006361.1	VTI1B	0.11555	1.2726	vesicle transport through interaction with t-SNAREs 1B
OG05172	NP_060263.2	RPP25	0.1232	1.2687	ribonuclease P/MRP 25kDa subunit
OG07200	NP_001002254.1	AWAT2	0.33645	1.2617	acyl-CoA wax alcohol acyltransferase 2
OG06679	XP_005257832.1	LRRC46	0.34877	1.2566	leucine rich repeat containing 46
OG05289	NP_001654.1	ARF6	0.00822	1.2533	ADP-ribosylation factor 6
OG09474	NP_006761.1	MARCO	0.51411	1.2523	macrophage receptor with collagenous structure
OG09033	NP_733779.1	SKP1	0.03367	1.2497	S-phase kinase-associated protein 1
OG04750	NP_001161836.1	KRTCAP3	0.20524	1.2446	keratinocyte associated protein 3
OG05754	XP_011539598.1	GSTM3	0.12957	1.2446	glutathione S-transferase mu 3 (brain)
OG04396	NP_001003931.3	PARP3	0.1753	1.2441	poly (ADP-ribose) polymerase family, member 3
OG04974	NP_001070979.1	TCF19	0.20802	1.2438	transcription factor 19
OG04761	XP_011530816.1	CIB4	0.08399	1.2405	calcium and integrin binding family member 4
OG07623	XP_006714267.1	CCDC158	0.11567	1.2401	coiled-coil domain containing 158
OG06851	NP_006315.1	CFDP1	0.18363	1.239	craniofacial development protein 1
OG04354	XP_006722696.1	PGLYRP2	0.31206	1.2388	peptidoglycan recognition protein 2
OG09216	NP_057110.3	RDH11	0.17844	1.2376	retinol dehydrogenase 11 (all-trans/9-cis/11-cis)
OG06537	NP_001291438.1	HDHD3	0.25547	1.2333	haloacid dehalogenase-like hydrolase domain containing 3
OG07310	XP_006719870.2	NEK5	0.37998	1.2316	NIMA-related kinase 5
OG07998	NP_006545.1	MTX2	0.06034	1.2314	metaxin 2
OG04603	NP_848696.1	HM13	0.03575	1.2246	histocompatibility (minor) 13
OG09965	NP_009231.2	BRCA1	0.57158	1.2239	breast cancer 1, early onset
OG04204	NP_001136075.1	KIAA0141	0.31737	1.2238	KIAA0141
OG09452	XP_006711491.1	GOLPH3L	0.07867	1.2219	golgi phosphoprotein 3-like
OG06810	NP_114091.3	BBS2	0.10272	1.2186	Bardet-Biedl syndrome 2
OG05164	NP_001036046.1	SNUPN	0.11337	1.2181	snurportin 1
OG09057	NP_002053.3	GLP1R	0.07076	1.2135	glucagon-like peptide 1 receptor
OG07717	XP_011534183.1	AIG1	0.08878	1.2128	androgen-induced 1
OG04520	XP_011514265.1	TFEC	0.26128	1.2127	transcription factor EC
OG06423	XP_011528647.1	SMARCB1	0.00534	1.2123	SWI/SNF related, matrix associated, actin dependent regulator of chromatin, subfamily b, member 1
OG08075	NP_001613.2	AHSG	0.4324	1.2088	alpha-2-HS-glycoprotein
OG05690	NP_001189360.1	PRDX1	0.05541	1.2085	peroxiredoxin 1
OG05272	XP_011535277.1	SDR39U1	0.19643	1.2047	short chain dehydrogenase/reductase family 39U, member 1
OG09193	NP_006396.2	TM9SF1	0.06005	1.2035	transmembrane 9 superfamily member 1
OG07977	XP_005244938.2	GABPB2	0.19839	1.2031	GA binding protein transcription factor, beta subunit 2
OG07719	NP_116249.2	LTV1	0.15354	1.2023	LTV1 ribosome biogenesis factor
OG07297	NP_036250.2	CCRN4L	0.0611	1.2011	nocturnin
OG08406	NP_001138415.1	RAB34	0.07519	1.2008	RAB34, member RAS oncogene family
OG07725	XP_011534449.1	CCDC170	0.3353	1.2004	coiled-coil domain containing 170
OG06695	NP_001035521.1	COA3	0.18899	1.1999	cytochrome c oxidase assembly factor 3
OG05128	NP_005706.1	UST	0.0474	1.1982	uronyl-2-sulfotransferase
OG06176	XP_006718291.1	LMO1	0.0162	1.1981	LIM domain only 1 (rhombotin 1)
OG10124	XP_011520970.1	NPRL3	0.04256	1.1973	NPR3-like, GATOR1 complex subunit
OG07030	XP_011508039.1	HHAT	0.18997	1.1949	hedgehog acyltransferase
OG05330	NP_001271140.1	MED6	0.05775	1.1939	mediator complex subunit 6
OG04860	NP_000125.2	FABP2	0.23688	1.1939	fatty acid binding protein 2, intestinal
OG07107	XP_011515853.1	GDAP1	0.08315	1.1929	ganglioside induced differentiation associated protein 1
OG04666	NP_001269690.1	CFAP36	0.19401	1.1928	cilia and flagella associated protein 36
OG05188	NP_849190.2	SLC51B	0.62924	1.1927	solute carrier family 51, beta subunit
OG06536	NP_659488.2	RNF183	0.12524	1.191	ring finger protein 183
OG05526	NP_006174.1	NTS	0.21542	1.1897	neurotensin
OG04749	NP_056477.1	IFT172	0.0437	1.189	intraflagellar transport 172
OG06432	NP_001062.1	TYMS	0.10983	1.1883	thymidylate synthetase
OG08799	XP_005250059.1	PRKAG2	0.07338	1.1881	protein kinase, AMP-activated, gamma 2 non-catalytic subunit
OG05206	NP_861454.2	GLDN	0.16341	1.1875	gliomedin
OG07540	XP_005260928.1	DTD1	0.054	1.1873	D-tyrosyl-tRNA deacylase 1
OG08018	NP_001289474.1	AAMP	0.03611	1.1845	angio-associated, migratory cell protein
OG07294	NP_683877.1	PSMA1	0.01909	1.1844	proteasome subunit alpha 1
OG09500	XP_011508897.1	RFTN2	0.19759	1.1837	raftlin family member 2
OG07389	NP_055716.1	RNF44	0.09229	1.1832	ring finger protein 44
OG08536	XP_011544118.1	PRSS53	0.23077	1.1829	protease, serine, 53
OG08336	NP_079487.2	GKAP1	0.0927	1.1823	G kinase anchoring protein 1
OG05712	XP_006711024.1	SGIP1	0.0794	1.1809	SH3-domain GRB2-like (endophilin) interacting protein 1
OG09972	NP_002256.2	KPNB1	0.00897	1.1792	karyopherin (importin) beta 1
OG09237	XP_005267654.1	RAB15	0.06006	1.1791	RAB15, member RAS oncogene family
OG04732	NP_004795.1	CIAO1	0.05642	1.1785	cytosolic iron-sulfur assembly component 1
OG08258	NP_001405.1	EIF2B1	0.06739	1.1764	eukaryotic translation initiation factor 2B, subunit 1 alpha, 26kDa
OG09637	XP_006712180.1	DPY30	0.12223	1.1761	dpy-30 histone methyltransferase complex regulatory subunit
OG05521	NP_002460.1	MYF6	0.04614	1.1747	myogenic factor 6 (herculin)
OG04889	NP_001073975.1	TMEM150C	0.04837	1.1743	transmembrane protein 150C
OG07691	XP_005248776.1	MYO6	0.04625	1.1739	myosin VI
OG04991	NP_008844.1	RNF5	0.07265	1.1724	ring finger protein 5, E3 ubiquitin protein ligase
OG07392	XP_011532899.1	ERGIC1	0.01826	1.1718	endoplasmic reticulum-golgi intermediate compartment 1
OG07172	NP_005305.1	GRPR	0.07305	1.1712	gastrin-releasing peptide receptor
OG06287	NP_653190.2	COMTD1	0.07278	1.1706	catechol-O-methyltransferase domain containing 1
OG04134	NP_000612.1	HTR2A	0.10366	1.1706	5-hydroxytryptamine (serotonin) receptor 2A, G protein-coupled
OG06650	NP_008855.1	SRSF1	0.00915	1.1699	serine/arginine-rich splicing factor 1
OG09388	NP_115633.3	ZMYND12	0.24015	1.1698	zinc finger, MYND-type containing 12
OG07018	XP_005245455.1	RBBP5	0.00993	1.1689	retinoblastoma binding protein 5
OG09060	NP_851853.1	LEMD2	0.09503	1.168	LEM domain containing 2
OG07480	NP_001274064.1	CDK14	0.04503	1.167	cyclin-dependent kinase 14
OG06920	NP_665872.2	ANKS4B	0.23587	1.1663	ankyrin repeat and sterile alpha motif domain containing 4B
OG07401	NP_006299.1	HSPB3	0.15141	1.1647	heat shock 27kDa protein 3
OG06955	XP_006721010.1	ROGDI	0.0335	1.1645	rogdi homolog
OG07549	NP_001005369.1	MTIF2	0.25792	1.1634	mitochondrial translational initiation factor 2
OG07830	NP_848930.1	ARL5B	0.0078	1.1629	ADP-ribosylation factor-like 5B
OG07502	NP_940910.1	KLRG2	0.23654	1.1616	killer cell lectin-like receptor subfamily G, member 2
OG09834	NP_003316.3	HIRA	0.06913	1.1611	histone cell cycle regulator
OG05989	NP_001172047.1	MYNN	0.08678	1.1608	myoneurin
OG08167	XP_011518459.1	PHF21A	0.08801	1.1595	PHD finger protein 21A
OG05216	NP_001273343.1	TUBGCP4	0.0232	1.159	tubulin, gamma complex associated protein 4
OG05609	NP_036537.1	ICMT	0.03975	1.1588	isoprenylcysteine carboxyl methyltransferase
OG07615	NP_001120680.1	TET2	0.32446	1.1586	tet methylcytosine dioxygenase 2
OG05771	NP_115681.1	POLR3GL	0.0417	1.1585	polymerase (RNA) III (DNA directed) polypeptide G (32kD)-like
OG09173	NP_005735.2	ARIH1	0.00701	1.1579	ariadne RBR E3 ubiquitin protein ligase 1
OG05558	XP_005261565.1	TXN2	0.19502	1.1568	thioredoxin 2
OG06285	XP_005270199.1	VCL	0.02165	1.1551	vinculin
OG08227	NP_001157650.1	ENTPD1	0.47409	1.1546	ectonucleoside triphosphate diphosphohydrolase 1
OG05776	NP_004689.1	PRPF3	0.00907	1.1544	pre-mRNA processing factor 3
OG04482	NP_001032241.1	ARL4A	0.00466	1.154	ADP-ribosylation factor-like 4A
OG08291	XP_005261743.1	EIF4ENIF1	0.10486	1.1536	eukaryotic translation initiation factor 4E nuclear import factor 1
OG06189	NP_001136402.1	API5	0.02212	1.1531	apoptosis inhibitor 5
OG09125	NP_000791.1	FGF1	0.04646	1.1521	fibroblast growth factor 1 (acidic)
OG07255	NP_001095866.1	SIKE1	0.07959	1.151	suppressor of IKBKE 1
OG04417	NP_001171070.1	SUCLG2	0.08623	1.1504	succinate-CoA ligase, GDP-forming, beta subunit
OG09957	NP_006371.2	APPBP2	0.02135	1.1503	amyloid beta precursor protein (cytoplasmic tail) binding protein 2
OG06702	NP_115752.1	TMEM101	0.02581	1.1493	transmembrane protein 101
OG09788	NP_000529.1	RFXAP	0.19174	1.1487	regulatory factor X-associated protein
OG04430	NP_001265199.1	TADA3	0.00556	1.1472	transcriptional adaptor 3
OG09164	NP_001098028.1	ELOVL7	0.18954	1.1471	ELOVL fatty acid elongase 7
OG05406	NP_001750.1	CCND2	0.03356	1.147	cyclin D2
OG08004	NP_115861.1	PPIL3	0.02126	1.1469	peptidylprolyl isomerase (cyclophilin)-like 3
OG05114	NP_057569.2	VTA1	0.09021	1.1465	vesicle (multivesicular body) trafficking 1
OG05475	NP_001230716.1	SMUG1	0.12632	1.1456	single-strand-selective monofunctional uracil-DNA glycosylase 1
OG05958	NP_001161403.1	IL1RAP	0.14531	1.1444	interleukin 1 receptor accessory protein
OG04582	NP_067038.1	RPRD1B	0.00962	1.1436	regulation of nuclear pre-mRNA domain containing 1B
OG09142	XP_011542170.1	TUBGCP5	0.11311	1.1424	tubulin, gamma complex associated protein 5
OG05524	NP_689801.1	TMTC2	0.0504	1.1405	transmembrane and tetratricopeptide repeat containing 2
OG08236	NP_001070962.1	NFKB2	0.08636	1.1402	nuclear factor of kappa light polypeptide gene enhancer in B-cells 2 (p49/p100)
OG06433	NP_005142.1	USP14	0.05314	1.1397	ubiquitin specific peptidase 14 (tRNA-guanine transglycosylase)
OG06519	NP_006799.1	SEC61B	0.01313	1.1393	Sec61 translocon beta subunit
OG09511	NP_078808.3	SPAG16	0.23204	1.1393	sperm associated antigen 16
OG09813	NP_443077.1	MMAB	0.15982	1.1375	methylmalonic aciduria (cobalamin deficiency) cblB type
OG08347	XP_011516129.1	KIAA1045	0.11925	1.1357	PHD finger protein 24
OG07040	NP_001129071.1	TGFB2	0.0308	1.1357	transforming growth factor, beta 2
OG07796	NP_835368.1	FUT8	0.06069	1.1353	fucosyltransferase 8 (alpha (1,6) fucosyltransferase)
OG07865	XP_011536537.1	RACGAP1	0.09851	1.135	Rac GTPase activating protein 1
OG07525	XP_011526890.1	CNBD2	0.32272	1.1343	cyclic nucleotide binding domain containing 2
OG07641	NP_001017979.1	RAB28	0.09516	1.1341	RAB28, member RAS oncogene family
OG08736	XP_005264930.1	TAMM41	0.15775	1.134	TAM41 mitochondrial translocator assembly and maintenance homolog
OG06195	NP_001192048.1	ATG13	0.06026	1.133	autophagy related 13
OG05438	NP_009109.3	STRAP	0.03064	1.1326	serine/threonine kinase receptor associated protein
OG06878	NP_000593.1	SERPINE1	0.13449	1.1313	serpin peptidase inhibitor, clade E (nexin, plasminogen activator inhibitor type 1), member 1
OG04005	NP_000306.1	PTH	0.28219	1.1311	parathyroid hormone
OG08829	NP_003899.2	EIF2S2	0.0357	1.1293	eukaryotic translation initiation factor 2, subunit 2 beta, 38kDa
OG09583	NP_848018.1	CCDC50	0.29219	1.128	coiled-coil domain containing 50
OG05204	XP_011519513.1	LEO1	0.04063	1.128	LEO1 homolog, Paf1/RNA polymerase II complex component
OG04335	XP_005272541.1	ANGPTL4	0.12248	1.1261	angiopoietin-like 4
OG05287	XP_011535143.1	POLE2	0.10922	1.1257	polymerase (DNA directed), epsilon 2, accessory subunit
OG07763	NP_057278.2	GNB5	0.01925	1.1253	guanine nucleotide binding protein (G protein), beta 5
OG08007	XP_005246838.1	CDK15	0.17894	1.1249	cyclin-dependent kinase 15
OG09283	XP_011518989.1	CLEC1A	0.29238	1.1245	C-type lectin domain family 1, member A
OG06707	NP_653210.2	CCDC43	0.10737	1.1242	coiled-coil domain containing 43
OG09070	NP_004273.1	BAG2	0.06536	1.1242	BCL2-associated athanogene 2
OG05792	XP_005263861.1	AMMECR1L	0.04776	1.1235	AMMECR1-like
OG09631	NP_002906.1	RFC3	0.02992	1.123	replication factor C (activator 1) 3, 38kDa
OG05829	XP_011509787.1	ZC3H15	0.03547	1.1227	zinc finger CCCH-type containing 15
OG04103	NP_005909.2	MDH2	0.04119	1.1213	malate dehydrogenase 2, NAD (mitochondrial)
OG09313	NP_002840.2	PTPRR	0.13079	1.1211	protein tyrosine phosphatase, receptor type, R
OG04830	XP_011542118.1	C8orf74	0.27064	1.1211	chromosome 8 open reading frame 74
OG09700	NP_783859.1	PTPMT1	0.22133	1.121	protein tyrosine phosphatase, mitochondrial 1
OG08537	NP_001166140.1	ZNF668	0.03785	1.1209	zinc finger protein 668
OG08237	NP_004302.1	ARL3	0.02534	1.1202	ADP-ribosylation factor-like 3
OG05420	NP_001138303.1	PHB2	0.01222	1.1182	prohibitin 2
OG09372	XP_005246004.2	NIPAL3	0.06518	1.1175	NIPA-like domain containing 3
OG09852	NP_001136430.1	FBXO15	0.33318	1.1174	F-box protein 15
OG07175	XP_011543886.1	APOO	0.2749	1.1138	apolipoprotein O
OG10236	NP_543149.1	ASB11	0.11756	1.1125	ankyrin repeat and SOCS box containing 11, E3 ubiquitin protein ligase
OG05203	NP_004489.1	ONECUT1	0.03827	1.1125	one cut homeobox 1
OG07028	NP_078805.3	CDC73	0.0049	1.1122	cell division cycle 73
OG07076	NP_002861.1	RAB13	0.07451	1.1122	RAB13, member RAS oncogene family
OG04771	NP_067675.1	TRIB2	0.02408	1.1106	tribbles pseudokinase 2
OG06567	NP_060671.3	TBC1D13	0.035	1.1101	TBC1 domain family, member 13
OG10037	XP_005258838.1	TMEM145	0.03564	1.1093	transmembrane protein 145
OG07429	XP_005265058.2	KLHL18	0.02463	1.1091	kelch-like family member 18
OG09941	NP_001028676.1	TMEM98	0.02253	1.1087	transmembrane protein 98
OG08658	XP_011542295.1	CASK	0.00838	1.106	calcium/calmodulin-dependent serine protein kinase (MAGUK family)
OG09391	NP_006793.1	SF3A3	0.00556	1.1056	splicing factor 3a, subunit 3, 60kDa
OG04050	NP_001161292.1	BLCAP	0.02139	1.1053	bladder cancer associated protein
OG10199	NP_003812.1	RIPK2	0.23473	1.1049	receptor-interacting serine-threonine kinase 2
OG05997	NP_115876.3	ACTRT3	0.22503	1.1048	actin-related protein T3
OG05056	NP_036566.1	SLC17A5	0.16385	1.1046	solute carrier family 17 (acidic sugar transporter), member 5
OG07832	NP_877428.1	MCM10	0.22219	1.1046	minichromosome maintenance 10 replication initiation factor
OG06132	NP_055567.2	SPCS2	0.06552	1.1037	signal peptidase complex subunit 2
OG07861	NP_945316.1	PTHLH	0.11558	1.1032	parathyroid hormone-like hormone
OG07080	NP_004506.2	ILF2	0.00858	1.1029	interleukin enhancer binding factor 2
OG09634	XP_005271730.2	MSANTD2	0.07826	1.1023	Myb/SANT-like DNA-binding domain containing 2
OG07788	NP_001291405.1	STXBP6	0.01191	1.1022	syntaxin binding protein 6 (amisyn)
OG07345	XP_006714741.1	TCF7	0.08399	1.1019	transcription factor 7 (T-cell specific, HMG-box)
OG07050	NP_000521.2	MPZ	0.09865	1.1006	myelin protein zero
OG06894	NP_892003.2	KAT8	0.01488	1.1006	K(lysine) acetyltransferase 8
OG05630	NP_001238906.1	RCAN3	0.07514	1.0997	RCAN family member 3
OG05006	NP_612502.1	CCDC167	0.19287	1.0995	coiled-coil domain containing 167
OG04996	NP_077084.1	PHF1	0.08962	1.0975	PHD finger protein 1
OG06425	NP_000520.1	MC2R	0.13661	1.0968	melanocortin 2 receptor (adrenocorticotropic hormone)
OG06314	XP_006718084.1	ZDHHC16	0.05965	1.0962	zinc finger, DHHC-type containing 16
OG08949	NP_115493.1	MND1	0.09526	1.0958	meiotic nuclear divisions 1
OG04437	NP_055489.1	EDEM1	0.06084	1.0956	ER degradation enhancer, mannosidase alpha-like 1
OG09427	NP_065976.2	CACHD1	0.02287	1.0952	cache domain containing 1
OG08358	NP_060907.2	HEMGN	0.61332	1.0951	hemogen
OG05662	NP_001616.1	AK2	0.08837	1.0947	adenylate kinase 2
OG05915	NP_064587.1	NIT2	0.1856	1.0947	nitrilase family, member 2
OG10155	NP_001025458.1	ATF3	0.04256	1.0935	activating transcription factor 3
OG09398	NP_078798.2	NKAIN1	0.0115	1.0929	Na+/K+ transporting ATPase interacting 1
OG08612	NP_113611.2	NUF2	0.15674	1.0924	NUF2, NDC80 kinetochore complex component
OG04113	NP_112174.2	TRIM8	0.02218	1.0924	tripartite motif containing 8
OG05718	NP_000320.1	RPE65	0.03637	1.0919	retinal pigment epithelium-specific protein 65kDa
OG07278	NP_001264929.1	LPAR4	0.03943	1.0916	lysophosphatidic acid receptor 4
OG08660	NP_705582.1	UXT	0.13048	1.09	ubiquitously-expressed, prefoldin-like chaperone
OG06697	NP_003757.1	BECN1	0.04068	1.0896	beclin 1, autophagy related
OG09307	NP_115632.1	TMEM117	0.03797	1.089	transmembrane protein 117
OG06896	NP_004595.2	STX4	0.05502	1.0884	syntaxin 4
OG09208	NP_002422.1	MNAT1	0.03593	1.0881	MNAT CDK-activating kinase assembly factor 1
OG09310	NP_848634.1	FAM19A2	0.0349	1.088	family with sequence similarity 19 (chemokine (C-C motif)-like), member A2
OG04436	NP_001129498.1	SEC13	0.02198	1.0874	SEC13 homolog, nuclear pore and COPII coat complex component
OG06790	NP_001272.2	TBCB	0.09515	1.0874	tubulin folding cofactor B
OG05516	NP_004607.1	TSPAN8	0.53881	1.0871	tetraspanin 8
OG06847	NP_060460.4	PDPR	0.07664	1.0861	pyruvate dehydrogenase phosphatase regulatory subunit
OG05193	NP_001209.1	CA12	0.23333	1.0854	carbonic anhydrase XII
OG05851	NP_001186913.1	NDUFS1	0.07552	1.0853	NADH dehydrogenase (ubiquinone) Fe-S protein 1, 75kDa (NADH-coenzyme Q reductase)
OG05969	NP_001140158.1	GMNC	0.34806	1.0849	geminin coiled-coil domain containing
OG06279	NP_689848.1	OIT3	0.08877	1.0848	oncoprotein induced transcript 3
OG05100	NP_277050.2	ARHGAP18	0.15614	1.0838	Rho GTPase activating protein 18
OG07325	NP_060680.2	CARKD	0.15977	1.0823	carbohydrate kinase domain containing
OG10022	XP_005277133.1	CNOT3	0.03704	1.0809	CCR4-NOT transcription complex, subunit 3
OG07667	NP_001263430.1	GPSM3	0.27154	1.0793	G-protein signaling modulator 3
OG05279	XP_011535589.1	SLC25A21	0.19073	1.0772	solute carrier family 25 (mitochondrial oxoadipate carrier), member 21
OG08360	NP_001288155.1	TPM2	0.00841	1.0761	tropomyosin 2 (beta)
OG04755	NP_542159.3	ATRAID	0.4487	1.0747	all-trans retinoic acid-induced differentiation factor
OG08327	NP_005217.2	S1PR3	0.05793	1.0746	sphingosine-1-phosphate receptor 3
OG06959	NP_002425.2	MPG	0.17002	1.0744	N-methylpurine DNA glycosylase
OG07481	NP_857597.1	ZNF804B	0.39611	1.0742	zinc finger protein 804B
OG07305	NP_001273633.1	UFM1	0.09558	1.0734	ubiquitin-fold modifier 1
OG09556	XP_006713890.1	KIAA0226	0.13087	1.0731	RUN domain and cysteine-rich domain containing, Beclin 1-interacting protein
OG08677	NP_000631.1	IL13RA2	0.41892	1.0718	interleukin 13 receptor, alpha 2
OG09268	NP_113643.1	CCDC3	0.07886	1.0717	coiled-coil domain containing 3
OG06332	NP_078817.2	C10orf76	0.01445	1.0717	chromosome 10 open reading frame 76
OG05262	NP_057133.2	EMC9	0.12028	1.0716	ER membrane protein complex subunit 9
OG05911	NP_071355.1	NSUN3	0.20478	1.0711	NOP2/Sun domain family, member 3
OG07534	NP_001009923.1	TMEM230	0.06314	1.0709	transmembrane protein 230
OG05232	NP_057538.1	EMC4	0.0158	1.0705	ER membrane protein complex subunit 4
OG09884	NP_006327.2	ZER1	0.01597	1.0702	zyg-11 related, cell cycle regulator
OG06160	NP_065697.1	ASCL3	0.23103	1.0701	achaete-scute family bHLH transcription factor 3
OG07618	NP_001121901.1	SMARCAD1	0.07188	1.0687	SWI/SNF-related, matrix-associated actin-dependent regulator of chromatin, subfamily a, containing DEAD/H box 1
OG08137	NP_006647.3	NEU3	0.31075	1.0686	sialidase 3 (membrane sialidase)
OG09184	NP_002211.1	ITPKA	0.03487	1.0683	inositol-trisphosphate 3-kinase A
OG05355	NP_112487.1	SLIRP	0.24991	1.0682	SRA stem-loop interacting RNA binding protein
OG06324	NP_060764.3	CWF19L1	0.13622	1.0678	CWF19-like 1, cell cycle control (S. pombe)
OG08528	XP_011514041.1	ZNHIT1	0.0088	1.0678	zinc finger, HIT-type containing 1
OG08362	NP_060582.1	TMEM38B	0.37733	1.067	transmembrane protein 38B
OG05772	NP_009190.2	VPS45	0.04321	1.0655	vacuolar protein sorting 45 homolog (S. cerevisiae)
OG07960	NP_689976.2	AKNAD1	0.63629	1.0636	AKNA domain containing 1
OG08094	XP_011511212.1	IL20RB	0.26202	1.0633	interleukin 20 receptor beta
OG09192	NP_065105.2	SLC22A17	0.05699	1.0629	solute carrier family 22, member 17
OG08840	NP_001810.2	CHGB	0.38703	1.0627	chromogranin B
OG09535	NP_542984.2	MRPL39	0.20206	1.0625	mitochondrial ribosomal protein L39
OG05236	NP_612385.2	TTC5	0.10646	1.0623	tetratricopeptide repeat domain 5
OG07912	NP_001274419.1	AUNIP	0.67286	1.0616	aurora kinase A and ninein interacting protein
OG04543	XP_005250224.1	TMEM213	0.25229	1.0611	transmembrane protein 213
OG05238	NP_001231178.1	APEX1	0.0613	1.06	APEX nuclease (multifunctional DNA repair enzyme) 1
OG09213	XP_011534642.1	GPHN	0.02391	1.06	gephyrin
OG07799	XP_011535472.1	CCDC176	0.29873	1.0597	basal body orientation factor 1
OG04718	NP_003887.3	ST3GAL5	0.17176	1.0594	ST3 beta-galactoside alpha-2,3-sialyltransferase 5
OG07582	NP_002190.2	IRF2	0.06721	1.0587	interferon regulatory factor 2
OG09223	NP_057046.1	FCF1	0.01932	1.0585	FCF1 rRNA-processing protein
OG09959	NP_872375.2	GDPD1	0.11609	1.0575	glycerophosphodiester phosphodiesterase domain containing 1
OG06990	NP_115736.1	ACBD6	0.15961	1.0565	acyl-CoA binding domain containing 6
OG04674	NP_006421.2	CCT4	0.03722	1.0561	chaperonin containing TCP1, subunit 4 (delta)
OG05116	NP_001013645.1	ZC2HC1B	0.26214	1.0554	zinc finger, C2HC-type containing 1B
OG04675	NP_689729.1	COMMD1	0.14691	1.0539	copper metabolism (Murr1) domain containing 1
OG08046	NP_001093890.1	C21orf91	0.23738	1.0539	chromosome 21 open reading frame 91
OG04084	XP_005260108.1	UBA52	0.0129	1.0538	ubiquitin A-52 residue ribosomal protein fusion product 1
OG09668	NP_115503.2	FAM160A2	0.11622	1.0535	family with sequence similarity 160, member A2
OG04034	NP_001121689.1	PSIP1	0.06905	1.0531	PC4 and SFRS1 interacting protein 1
OG04540	NP_995327.1	FAM180A	0.14274	1.0531	family with sequence similarity 180, member A
OG06918	NP_003357.2	UQCRC2	0.1861	1.0517	ubiquinol-cytochrome c reductase core protein II
OG07053	NP_057490.2	UFC1	0.03519	1.051	ubiquitin-fold modifier conjugating enzyme 1
OG09721	NP_006319.1	RBM14	0.07894	1.0501	RNA binding motif protein 14
OG06738	NP_056168.1	KCTD2	0.03072	1.0484	potassium channel tetramerization domain containing 2
OG07745	NP_068595.3	PPCDC	0.17182	1.0476	phosphopantothenoylcysteine decarboxylase
OG08592	NP_203131.1	RGS8	0.03058	1.0475	regulator of G-protein signaling 8
OG05520	NP_006842.2	GLIPR1	0.41894	1.047	GLI pathogenesis-related 1
OG09962	NP_067639.1	SCPEP1	0.20408	1.0459	serine carboxypeptidase 1
OG04859	XP_011530381.1	BBS7	0.08869	1.0457	Bardet-Biedl syndrome 7
OG09679	XP_005265850.1	SLU7	0.03751	1.0451	SLU7 homolog, splicing factor
OG09481	NP_078898.3	FASTKD1	0.40997	1.0449	FAST kinase domains 1
OG06634	NP_057070.3	CRLF3	0.06392	1.0443	cytokine receptor-like factor 3
OG07360	NP_006074.2	IK	0.01072	1.0443	IK cytokine, down-regulator of HLA II
OG05711	NP_002294.2	LEPR	0.29644	1.0438	leptin receptor
OG08582	NP_955376.1	SFT2D2	0.16019	1.0432	SFT2 domain containing 2
OG04869	NP_055236.1	DKK2	0.05821	1.042	dickkopf WNT signaling pathway inhibitor 2
OG04165	NP_001019397.1	ARF1	0.00141	1.0415	ADP-ribosylation factor 1
OG10040	NP_003787.2	URI1	0.22776	1.0412	URI1, prefoldin-like chaperone
OG04971	NP_001257636.1	NRM	0.09607	1.0404	nurim (nuclear envelope membrane protein)
OG05471	NP_001243055.1	CERS6	0.10026	1.04	ceramide synthase 6
OG09857	XP_011524175.1	DOK6	0.02477	1.0399	docking protein 6
OG05770	NP_005096.1	RBM8A	0.0024	1.0387	RNA binding motif protein 8A
OG05649	NP_001120822.1	MED18	0.01964	1.0384	mediator complex subunit 18
OG10010	XP_011523039.1	ENPP7	0.11112	1.0381	ectonucleotide pyrophosphatase/phosphodiesterase 7
OG04429	NP_001070993.1	MTMR14	0.09647	1.0378	myotubularin related protein 14
OG09770	XP_011538278.1	TM9SF3	0.02155	1.0375	transmembrane 9 superfamily member 3
OG04470	NP_612147.1	RUNDC3B	0.06181	1.0369	RUN domain containing 3B
OG04790	NP_002086.1	GTF2E2	0.04607	1.0354	general transcription factor IIE, polypeptide 2, beta 34kDa
OG06517	NP_001159588.1	TMOD1	0.03121	1.0346	tropomodulin 1
OG09971	NP_115727.5	MRPL45	0.25891	1.0342	mitochondrial ribosomal protein L45
OG06308	NP_001127847.1	CCNJ	0.04904	1.0323	cyclin J
OG08636	NP_001157852.1	STAU2	0.09045	1.0313	staufen double-stranded RNA binding protein 2
OG08506	NP_001258691.1	DUS2	0.13066	1.0281	dihydrouridine synthase 2
OG06700	NP_005890.2	NBR1	0.23707	1.0276	neighbor of BRCA1 gene 1
OG10030	NP_001285.1	CLPTM1	0.02826	1.027	cleft lip and palate associated transmembrane protein 1
OG06238	NP_006833.2	SF3B2	0.02016	1.0254	splicing factor 3b, subunit 2, 145kDa
OG04421	NP_006398.1	ARL6IP5	0.05879	1.0242	ADP-ribosylation factor-like 6 interacting protein 5
OG06117	NP_071732.1	RAB38	0.07058	1.0239	RAB38, member RAS oncogene family
OG05468	NP_001280214.1	SPATS2	0.21443	1.0237	spermatogenesis associated, serine-rich 2
OG07280	NP_543143.1	SOCS4	0.12465	1.0219	suppressor of cytokine signaling 4
OG06566	NP_001129419.1	URM1	0.06842	1.0217	ubiquitin related modifier 1
OG06792	NP_001268461.1	PSENEN	0.03467	1.0216	presenilin enhancer gamma secretase subunit
OG04967	NP_004323.2	BPHL	0.14086	1.0212	biphenyl hydrolase-like (serine hydrolase)
OG06366	NP_065987.1	DDX55	0.08701	1.0212	DEAD (Asp-Glu-Ala-Asp) box polypeptide 55
OG06354	NP_004716.1	BUB3	0.00493	1.0211	BUB3 mitotic checkpoint protein
OG06569	NP_055100.2	EXOSC2	0.04351	1.0209	exosome component 2
OG06119	NP_060950.3	TMEM126B	0.56023	1.0204	transmembrane protein 126B
OG10156	NP_653168.2	ANGEL2	0.1764	1.0193	angel homolog 2 (Drosophila)
OG05094	XP_011533796.1	RNF217	0.20195	1.0184	ring finger protein 217
OG09963	NP_078888.4	DHX40	0.06225	1.0181	DEAH (Asp-Glu-Ala-His) box polypeptide 40
OG05547	NP_112592.1	GLT8D2	0.06717	1.0172	glycosyltransferase 8 domain containing 2
OG10215	NP_056311.2	KIAA1429	0.04822	1.0167	KIAA1429
OG06946	NP_001077069.1	NAA60	0.02729	1.0163	N(alpha)-acetyltransferase 60, NatF catalytic subunit
OG08352	NP_001073965.2	RGP1	0.05338	1.0163	RGP1 homolog, RAB6A GEF complex partner 1
OG06525	NP_005449.5	GABBR2	0.02092	1.0157	gamma-aminobutyric acid (GABA) B receptor, 2
OG07367	NP_078945.2	ANKRD55	0.16977	1.0151	ankyrin repeat domain 55
OG05246	NP_001025162.1	METTL17	0.25351	1.0133	methyltransferase like 17
OG07425	XP_005260013.1	GATAD2A	0.09364	1.0132	GATA zinc finger domain containing 2A
OG04609	NP_001127810.1	RNF24	0.0223	1.0124	ring finger protein 24
OG04297	XP_011541800.1	ARL15	0.08836	1.0122	ADP-ribosylation factor-like 15
OG06518	NP_002477.1	NCBP1	0.02462	1.0109	nuclear cap binding protein subunit 1, 80kDa
OG08910	NP_056492.2	SH3YL1	0.09918	1.0097	SH3 and SYLF domain containing 1
OG05725	NP_612476.1	TYW3	0.2792	1.0075	tRNA-yW synthesizing protein 3 homolog (S. cerevisiae)
OG09197	NP_071356.1	EGLN3	0.04097	1.0066	egl-9 family hypoxia-inducible factor 3
OG06151	NP_001229783.1	ARFIP2	0.02003	1.0056	ADP-ribosylation factor interacting protein 2
OG08365	NP_001273965.1	KIAA1958	0.04687	1.0045	KIAA1958
OG05025	NP_476502.1	KLHDC3	0.04221	1.0044	kelch domain containing 3
OG09825	NP_653269.3	WDR66	0.21781	1.0034	WD repeat domain 66
OG04385	NP_115692.1	NICN1	0.09581	1.0025	nicolin 1
OG08797	NP_849151.2	C7orf34	0.36949	1.0023	chromosome 7 open reading frame 34
OG04981	NP_001311.3	CSNK2B	0.00191	1.0013	casein kinase 2, beta polypeptide
OG08108	NP_065853.3	KIAA1377	0.47732	1.0009	centrosomal protein 126kDa
OG05432	NP_057439.2	DDX47	0.0569	1.0003	DEAD (Asp-Glu-Ala-Asp) box polypeptide 47
OG04095	NP_002458.2	MYC	0.06158	1.0001	v-myc avian myelocytomatosis viral oncogene homolog

## Sheet: Datasheet S1b
Datasheet S1. Positively selected genes in the leopard genome. (B) Positively selected genes by the Branch-site model (P ≤ 0.05 with a 10% of FDR).
Ortholog ID	Human protein ID	Human gene symbol	Alternative hypothesis	Null hypothesis	2ΔL	p-value	q-value	Description
OG08822	NP_001291298.1	ANKRD60	-8669.83	-8696.46	53.2572	2.93e-13	4.7793e-10	ankyrin repeat domain 60
OG10208	NP_000361.1	TTPA	-5422.28	-5448.31	52.0746	5.34e-13	4.7793e-10	tocopherol (alpha) transfer protein
OG06863	NP_112190.2	CDT1	-14837.1	-14860.2	46.3192	1e-11	5.96667e-09	chromatin licensing and DNA replication factor 1
OG04062	NP_000672.3	ADRA2A	-9464.57	-9484.39	39.6281	3.07e-10	1.22078e-07	adrenoceptor alpha 2A
OG04683	NP_056278.1	CNRIP1	-3005.85	-3024.69	37.6656	8.4e-10	2.506e-07	cannabinoid receptor interacting protein 1
OG10055	NP_001035757.1	HSF4	-8733.19	-8751.06	35.7315	2.26e-09	5.77914e-07	heat shock transcription factor 4
OG09847	NP_001264992.1	SKOR2	-13462	-13479.5	34.9381	3.4e-09	7.6075e-07	SKI family transcriptional corepressor 2
OG09006	NP_003915.2	PHOX2B	-5050.19	-5065.39	30.4029	3.51e-08	6.981e-06	paired-like homeobox 2b
OG07513	XP_011526907.1	LSM14B	-8049.81	-8061.55	23.4706	1.27e-06	0.0002148	LSM family member 14B
OG09327	NP_003551.2	PLA2G6	-13498.6	-13510.3	23.3977	1.32e-06	0.0002148	phospholipase A2, group VI (cytosolic, calcium-independent)
OG10244	NP_001163802.1	LANCL3	-7426.46	-7437.94	22.9719	1.64e-06	0.000244633	LanC lantibiotic synthetase component C-like 3 (bacterial)
OG04955	NP_733936.1	ALDH5A1	-10105.3	-10116.3	22.1604	2.51e-06	0.000345608	aldehyde dehydrogenase 5 family, member A1
OG08653	NP_038286.2	ARHGAP6	-13823	-13833.1	20.3482	6.46e-06	0.000825957	Rho GTPase activating protein 6
OG06229	NP_001658.2	ARL2	-2454.1	-2464.14	20.0786	7.43e-06	0.000886647	ADP-ribosylation factor-like 2
OG05128	NP_005706.1	UST	-5165.73	-5175.7	19.9407	7.99e-06	0.000893881	uronyl-2-sulfotransferase
OG09819	NP_001103132.3	HECTD4	-52786.4	-52796.1	19.555	9.77e-06	0.00102872	HECT domain containing E3 ubiquitin protein ligase 4
OG09829	XP_006719353.1	MLXIP	-14567.8	-14577.5	19.4183	1.05e-05	0.00104417	MLX interacting protein
OG07979	NP_065821.1	CGN	-17705.7	-17715	18.451	1.74e-05	0.001611	cingulin
OG09570	NP_001186728.1	ILDR1	-9985.25	-9994.44	18.3933	1.8e-05	0.001611	immunoglobulin-like domain containing receptor 1
OG08536	XP_011544118.1	PRSS53	-11987.3	-11996.4	18.1428	2.05e-05	0.00174738	protease, serine, 53
OG04584	NP_542174.1	VSTM2L	-4246.88	-4255.74	17.7097	2.57e-05	0.00209105	V-set and transmembrane domain containing 2 like
OG09239	NP_002308.2	LOX	-5973.7	-5982.36	17.322	3.16e-05	0.0024593	lysyl oxidase
OG05359	XP_011535542.1	STON2	-14029.8	-14038.1	16.584	4.65e-05	0.00346812	stonin 2
OG09612	NP_116195.2	POMGNT2	-8197.51	-8205.59	16.1511	5.85e-05	0.0040043	protein O-linked mannose N-acetylglucosaminyltransferase 2 (beta 1,4-)
OG08223	NP_001171605.1	CXCL12	-1816.1	-1824.18	16.1462	5.86e-05	0.0040043	chemokine (C-X-C motif) ligand 12
OG10170	NP_055440.1	NPHS2	-7843.83	-7851.87	16.0906	6.04e-05	0.0040043	nephrosis 2, idiopathic, steroid-resistant (podocin)
OG08431	NP_055541.1	TBKBP1	-7526.41	-7534.14	15.451	8.47e-05	0.00541475	TBK1 binding protein 1
OG10009	XP_011523789.1	PGS1	-11165.8	-11173.5	15.278	9.28e-05	0.005728	phosphatidylglycerophosphate synthase 1
OG07247	NP_001009932.1	DNASE1L1	-7119.11	-7126.17	14.1233	0.000171	0.010203	deoxyribonuclease I-like 1
OG06675	XP_005257793.1	MIEN1	-1892.82	-1899.76	13.8702	0.000196	0.0113174	migration and invasion enhancer 1
OG05652	NP_002370.1	MATN1	-8255.84	-8262.51	13.338	0.00026	0.0145437	matrilin 1, cartilage matrix protein
OG06642	NP_008941.3	DDX52	-7230.19	-7236.74	13.0976	0.000296	0.0160558	DEAD (Asp-Glu-Ala-Asp) box polypeptide 52
OG09243	NP_001275710.1	TTC8	-6163.26	-6169.63	12.7424	0.000357	0.018795	tetratricopeptide repeat domain 8
OG10088	XP_006716098.1	ZCWPW1	-12294.9	-12301.2	12.5099	0.000405	0.0200286	zinc finger, CW type with PWWP domain 1
OG09385	NP_055714.3	RHOBTB3	-9184.83	-9191.08	12.509	0.000405	0.0200286	Rho-related BTB domain containing 3
OG08060	NP_057382.2	FBXO40	-10629.7	-10636	12.4689	0.000414	0.0200286	F-box protein 40
OG07441	XP_011531589.1	NPRL2	-4546.12	-4552.3	12.3459	0.000442	0.0203326	NPR2-like, GATOR1 complex subunit
OG08031	XP_011509593.1	THAP4	-8199.08	-8205.25	12.343	0.000443	0.0203326	THAP domain containing 4
OG09563	XP_011510763.1	SPICE1	-14503.7	-14509.8	12.2457	0.000466	0.0208535	spindle and centriole associated protein 1
OG08727	NP_775742.4	SLC25A26	-6024.99	-6031.05	12.1222	0.000498	0.0217419	solute carrier family 25 (S-adenosylmethionine carrier), member 26
OG04868	NP_001171634.2	HADH	-6516.35	-6522.33	11.9489	0.000547	0.0233126	hydroxyacyl-CoA dehydrogenase
OG04208	NP_003384.2	WNT8B	-4970.48	-4976.37	11.7648	0.000604	0.0251433	wingless-type MMTV integration site family, member 8B
OG04534	NP_057562.3	ZC3HC1	-7652.43	-7657.92	10.9774	0.000922	0.0375086	zinc finger, C3HC-type containing 1
OG05043	NP_060570.2	EFHC1	-10530	-10535.5	10.9068	0.000958	0.0381071	EF-hand domain (C-terminal) containing 1
OG08868	NP_851320.1	GPR180	-6246.15	-6251.58	10.8659	0.00098	0.0381348	G protein-coupled receptor 180
OG06880	NP_001172009.1	CLDN15	-4204.7	-4210.07	10.7385	0.00105	0.0399894	claudin 15
OG04518	NP_689769.2	C7orf60	-8314.61	-8319.95	10.6792	0.00108	0.040275	chromosome 7 open reading frame 60
OG08585	XP_005245072.1	PRRC2C	-39532.9	-39538	10.2473	0.00137	0.0500469	proline-rich coiled-coil 2C
OG10057	NP_004605.4	TK2	-5093.66	-5098.73	10.145	0.00145	0.0508922	thymidine kinase 2, mitochondrial
OG07689	NP_612450.2	MB21D1	-12116.3	-12121.4	10.1443	0.00145	0.0508922	Mab-21 domain containing 1
OG09539	NP_006043.1	DSCR3	-5494.71	-5499.67	9.91161	0.00164	0.0564538	Down syndrome critical region 3
OG08702	XP_011532341.1	NEK4	-13969.8	-13974.7	9.78823	0.00176	0.0594415	NIMA-related kinase 4
OG09582	NP_001020437.1	C3orf70	-4770.37	-4775.17	9.60118	0.00194	0.0643074	chromosome 3 open reading frame 70

## Sheet: Datasheet S2
Datasheet S2. Shared positively selected genes in Felidae
Gene name	Description	Species with positive selection
LMBRD2	LMBR1 domain containing 2	Cat, Cheetah, Leopard, Lion, Tiger
IFNK	interferon, kappa	Cat, Cheetah, Leopard, Lion, Tiger
CXCL13	chemokine (C-X-C motif) ligand 13	Cat, Cheetah, Leopard, Lion, Tiger
ALB	albumin	Cat, Cheetah, Leopard, Lion, Tiger
GAP43	growth associated protein 43	Cat, Cheetah, Leopard, Lion, Tiger
HBE1	hemoglobin, epsilon 1	Cat, Cheetah, Leopard, Lion, Tiger
HFM1	HFM1, ATP-dependent DNA helicase homolog	Cat, Cheetah, Leopard, Lion, Tiger
DMP1	dentin matrix acidic phosphoprotein 1	Cat, Cheetah, Leopard, Lion, Tiger
RIBC1	RIB43A domain with coiled-coils 1	Cat, Cheetah, Leopard, Lion, Tiger
IQCH	IQ motif containing H	Cat, Cheetah, Leopard, Lion, Tiger
TEX11	testis expressed 11	Cat, Cheetah, Leopard, Lion, Tiger
RNF141	ring finger protein 141	Cat, Cheetah, Leopard, Lion, Tiger
CD244	CD244 molecule, natural killer cell receptor 2B4	Cat, Cheetah, Leopard, Lion, Tiger
RMDN1	regulator of microtubule dynamics 1	Cat, Cheetah, Leopard, Lion, Tiger
PPP1R42	protein phosphatase 1, regulatory subunit 42	Cat, Cheetah, Leopard, Lion, Tiger
CD274	CD274 molecule	Cat, Cheetah, Leopard, Lion, Tiger
CCDC30	coiled-coil domain containing 30	Cat, Cheetah, Leopard, Lion, Tiger
TMEM154	transmembrane protein 154	Cat, Cheetah, Leopard, Lion, Tiger
SCAMP2	secretory carrier membrane protein 2	Cat, Cheetah, Leopard, Lion, Tiger
PTPN20	protein tyrosine phosphatase, non-receptor type 20	Cat, Cheetah, Leopard, Lion, Tiger
KANK4	KN motif and ankyrin repeat domains 4	Cat, Cheetah, Leopard, Lion, Tiger
MAMDC2	MAM domain containing 2	Cat, Cheetah, Leopard, Lion, Tiger
SLC25A31	solute carrier family 25 (mitochondrial carrier; adenine nucleotide translocator), member 31	Cat, Cheetah, Leopard, Lion, Tiger
CASC5	cancer susceptibility candidate 5	Cat, Cheetah, Leopard, Lion, Tiger
BBS7	Bardet-Biedl syndrome 7	Cat, Cheetah, Leopard, Lion, Tiger
LIPH	lipase, member H	Cat, Cheetah, Leopard, Lion
NEURL1	neuralized E3 ubiquitin protein ligase 1	Cat, Cheetah, Leopard, Lion
MUC4	mucin 4, cell surface associated	Cat, Cheetah, Lion, Tiger
EMCN	endomucin	Cat, Cheetah, Lion, Tiger
LSMEM2	leucine-rich single-pass membrane protein 2	Cat, Cheetah, Lion, Tiger
MRPL50	mitochondrial ribosomal protein L50	Cat, Leopard, Lion, Tiger
MAX	MYC associated factor X	Cheetah, Leopard, Lion, Tiger
C11orf42	chromosome 11 open reading frame 42	Cheetah, Leopard, Lion, Tiger
PAICS	phosphoribosylaminoimidazole carboxylase, phosphoribosylaminoimidazole succinocarboxamide synthetase	Cheetah, Leopard, Lion, Tiger
TTC39C	tetratricopeptide repeat domain 39C	Cheetah, Leopard, Lion, Tiger
CHRD	chordin	Cheetah, Leopard, Lion, Tiger
FAIM3	Fc fragment of IgM receptor	Cheetah, Leopard, Lion, Tiger
CCDC112	coiled-coil domain containing 112	Cheetah, Leopard, Lion, Tiger
CCDC113	coiled-coil domain containing 113	Cheetah, Leopard, Lion, Tiger
CDCA3	cell division cycle associated 3	Cheetah, Leopard, Lion, Tiger
PLEKHO2	pleckstrin homology domain containing, family O member 2	Cheetah, Leopard, Lion, Tiger
STK31	serine/threonine kinase 31	Cheetah, Leopard, Lion, Tiger
SLC16A14	solute carrier family 16, member 14	Cheetah, Leopard, Lion, Tiger
CCDC81	coiled-coil domain containing 81	Cheetah, Leopard, Lion, Tiger
ADGRG7	adhesion G protein-coupled receptor G7	Cheetah, Leopard, Lion, Tiger
LEPROTL1	leptin receptor overlapping transcript-like 1	Cheetah, Leopard, Lion, Tiger
HENMT1	HEN1 methyltransferase homolog 1 (Arabidopsis)	Cheetah, Leopard, Lion, Tiger
TNFAIP3	tumor necrosis factor, alpha-induced protein 3	Cheetah, Leopard, Lion, Tiger
LTB4R	leukotriene B4 receptor	Cat, Cheetah, Leopard
DSPP	dentin sialophosphoprotein	Cat, Cheetah, Lion
ARF6	ADP-ribosylation factor 6	Cat, Cheetah, Lion
BCAN	brevican	Cat, Leopard, Tiger
SFTA2	surfactant associated 2	Cat, Leopard, Tiger
C17orf75	chromosome 17 open reading frame 75	Cheetah, Leopard, Lion
RFWD3	ring finger and WD repeat domain 3	Cheetah, Leopard, Lion
STARD3	StAR-related lipid transfer (START) domain containing 3	Cheetah, Leopard, Lion
ISG15	ISG15 ubiquitin-like modifier	Cheetah, Leopard, Lion
FAF2	Fas associated factor family member 2	Cheetah, Leopard, Lion
VPRBP	Vpr (HIV-1) binding protein	Cheetah, Leopard, Lion
PDAP1	PDGFA associated protein 1	Cheetah, Leopard, Lion
F11R	F11 receptor	Cheetah, Leopard, Lion
AADACL3	arylacetamide deacetylase-like 3	Cheetah, Leopard, Lion
ZFYVE26	zinc finger, FYVE domain containing 26	Cheetah, Leopard, Lion
DAB1	Dab, reelin signal transducer, homolog 1 (Drosophila)	Cheetah, Leopard, Lion
EIF3I	eukaryotic translation initiation factor 3, subunit I	Cheetah, Leopard, Lion
TRA2A	transformer 2 alpha homolog (Drosophila)	Cheetah, Leopard, Lion
UBTD2	ubiquitin domain containing 2	Cheetah, Leopard, Lion
MYRIP	myosin VIIA and Rab interacting protein	Cheetah, Leopard, Lion
CCDC90B	coiled-coil domain containing 90B	Cheetah, Leopard, Lion
CSK	c-src tyrosine kinase	Cheetah, Leopard, Lion
DMTN	dematin actin binding protein	Cheetah, Leopard, Lion
TMEM161B	transmembrane protein 161B	Cheetah, Leopard, Lion
MLF1	myeloid leukemia factor 1	Cheetah, Leopard, Lion
DAW1	dynein assembly factor with WDR repeat domains 1	Cheetah, Leopard, Lion
ELMOD1	ELMO/CED-12 domain containing 1	Cheetah, Leopard, Lion
STX3	syntaxin 3	Cheetah, Leopard, Lion
ASL	argininosuccinate lyase	Cheetah, Leopard, Lion
XPR1	xenotropic and polytropic retrovirus receptor 1	Cheetah, Leopard, Lion
MATN2	matrilin 2	Cheetah, Leopard, Lion
MCU	mitochondrial calcium uniporter	Cheetah, Leopard, Lion
WDR60	WD repeat domain 60	Cheetah, Leopard, Lion
MIPOL1	mirror-image polydactyly 1	Cheetah, Leopard, Lion
RNF219	ring finger protein 219	Cheetah, Leopard, Lion
MED20	mediator complex subunit 20	Cheetah, Leopard, Lion
POLE2	polymerase (DNA directed), epsilon 2, accessory subunit	Cheetah, Leopard, Lion
TFDP2	transcription factor Dp-2 (E2F dimerization partner 2)	Cheetah, Leopard, Lion
PTN	pleiotrophin	Cheetah, Leopard, Lion
PSMA1	proteasome subunit alpha 1	Cheetah, Leopard, Lion
TSSK4	testis-specific serine kinase 4	Cheetah, Leopard, Lion
FBXO43	F-box protein 43	Cheetah, Leopard, Lion
HHAT	hedgehog acyltransferase	Cheetah, Leopard, Lion
ANXA4	annexin A4	Cheetah, Leopard, Lion
IK	IK cytokine, down-regulator of HLA II	Cheetah, Leopard, Lion
TMEM181	transmembrane protein 181	Cheetah, Leopard, Lion
CCDC170	coiled-coil domain containing 170	Cheetah, Leopard, Lion
NAA50	N(alpha)-acetyltransferase 50, NatE catalytic subunit	Cheetah, Leopard, Lion
PARN	poly(A)-specific ribonuclease	Cheetah, Leopard, Lion
SLCO3A1	solute carrier organic anion transporter family, member 3A1	Cheetah, Leopard, Lion
PROX1	prospero homeobox 1	Cheetah, Leopard, Lion
VPS35	VPS35 retromer complex component	Cheetah, Leopard, Lion
ELF1	E74-like factor 1 (ets domain transcription factor)	Cheetah, Leopard, Lion
DAK	triokinase/FMN cyclase	Cheetah, Leopard, Lion
DERA	deoxyribose-phosphate aldolase (putative)	Cheetah, Leopard, Lion
PCBP4	poly(rC) binding protein 4	Cheetah, Leopard, Tiger
CXCL12	chemokine (C-X-C motif) ligand 12	Cheetah, Lion, Tiger
NDUFAF5	NADH dehydrogenase (ubiquinone) complex I, assembly factor 5	Cheetah, Lion, Tiger
TONSL	tonsoku-like, DNA repair protein	Cheetah, Lion, Tiger
IMPG2	interphotoreceptor matrix proteoglycan 2	Cheetah, Lion, Tiger
DDX31	DEAD (Asp-Glu-Ala-Asp) box polypeptide 31	Cheetah, Lion, Tiger
CD53	CD53 molecule	Cheetah, Lion, Tiger
RRBP1	ribosome binding protein 1	Leopard, Lion, Tiger
MAL	mal, T-cell differentiation protein	Leopard, Lion, Tiger
TMEM130	transmembrane protein 130	Leopard, Lion, Tiger
TNFSF4	tumor necrosis factor (ligand) superfamily, member 4	Leopard, Lion, Tiger
CYP17A1	cytochrome P450, family 17, subfamily A, polypeptide 1	Leopard, Lion, Tiger
RAPH1	Ras association (RalGDS/AF-6) and pleckstrin homology domains 1	Leopard, Lion, Tiger
EHHADH	enoyl-CoA, hydratase/3-hydroxyacyl CoA dehydrogenase	Leopard, Lion, Tiger
SMPX	small muscle protein, X-linked	Leopard, Lion, Tiger
RFXAP	regulatory factor X-associated protein	Leopard, Lion, Tiger
DNHD1	dynein heavy chain domain 1	Leopard, Lion, Tiger
CHGB	chromogranin B	Leopard, Lion, Tiger
GCLM	glutamate-cysteine ligase, modifier subunit	Leopard, Lion, Tiger
SLC51B	solute carrier family 51, beta subunit	Cat, Cheetah
DLGAP5	discs, large (Drosophila) homolog-associated protein 5	Cat, Cheetah
MUC1	mucin 1, cell surface associated	Cat, Cheetah
ZRANB3	zinc finger, RAN-binding domain containing 3	Cat, Cheetah
SELL	selectin L	Cat, Cheetah
RUFY4	RUN and FYVE domain containing 4	Cat, Leopard
ARHGAP30	Rho GTPase activating protein 30	Cat, Leopard
DALRD3	DALR anticodon binding domain containing 3	Cat, Leopard
TAF1C	TATA box binding protein (TBP)-associated factor, RNA polymerase I, C, 110kDa	Cat, Lion
IHH	indian hedgehog	Cat, Lion
PPP1R14D	protein phosphatase 1, regulatory (inhibitor) subunit 14D	Cat, Lion
ECI1	enoyl-CoA delta isomerase 1	Cat, Tiger
ADRA2A	adrenoceptor alpha 2A	Cheetah, Leopard
MANSC4	MANSC domain containing 4	Cheetah, Leopard
LAMP1	lysosomal-associated membrane protein 1	Cheetah, Leopard
C11orf65	chromosome 11 open reading frame 65	Cheetah, Leopard
PPAPDC1A	phospholipid phosphatase 4	Cheetah, Leopard
SPAG8	sperm associated antigen 8	Cheetah, Leopard
SRSF12	serine/arginine-rich splicing factor 12	Cheetah, Lion
IQCK	IQ motif containing K	Cheetah, Lion
MITD1	MIT, microtubule interacting and transport, domain containing 1	Cheetah, Lion
LAT	linker for activation of T cells	Cheetah, Lion
SZRD1	SUZ RNA binding domain containing 1	Cheetah, Lion
TBC1D25	TBC1 domain family, member 25	Cheetah, Lion
UCK1	uridine-cytidine kinase 1	Cheetah, Lion
FBXO32	F-box protein 32	Cheetah, Lion
FAM134C	family with sequence similarity 134, member C	Cheetah, Lion
PQLC3	PQ loop repeat containing 3	Cheetah, Lion
LAPTM4B	lysosomal protein transmembrane 4 beta	Cheetah, Lion
MCRS1	microspherule protein 1	Cheetah, Lion
LAD1	ladinin 1	Cheetah, Lion
NPLOC4	NPL4 homolog, ubiquitin recognition factor	Cheetah, Lion
ORAI3	ORAI calcium release-activated calcium modulator 3	Cheetah, Lion
SMYD3	SET and MYND domain containing 3	Cheetah, Lion
PIGU	phosphatidylinositol glycan anchor biosynthesis, class U	Cheetah, Lion
CADM3	cell adhesion molecule 3	Cheetah, Lion
YOD1	YOD1 deubiquitinase	Cheetah, Lion
ATP6V0C	ATPase, H+ transporting, lysosomal 16kDa, V0 subunit c	Cheetah, Lion
ATPAF1	ATP synthase mitochondrial F1 complex assembly factor 1	Cheetah, Lion
RSPO4	R-spondin 4	Cheetah, Lion
GLYR1	glyoxylate reductase 1 homolog (Arabidopsis)	Cheetah, Lion
OPRD1	opioid receptor, delta 1	Cheetah, Lion
TMEM208	transmembrane protein 208	Cheetah, Lion
ZCCHC4	zinc finger, CCHC domain containing 4	Cheetah, Lion
PIGQ	phosphatidylinositol glycan anchor biosynthesis, class Q	Cheetah, Lion
INO80E	INO80 complex subunit E	Cheetah, Lion
BCL2	B-cell CLL/lymphoma 2	Cheetah, Lion
HTR2A	5-hydroxytryptamine (serotonin) receptor 2A, G protein-coupled	Cheetah, Lion
TFAP2D	transcription factor AP-2 delta (activating enhancer binding protein 2 delta)	Cheetah, Lion
SETMAR	SET domain and mariner transposase fusion gene	Cheetah, Lion
VPS36	vacuolar protein sorting 36 homolog (S. cerevisiae)	Cheetah, Lion
DGUOK	deoxyguanosine kinase	Cheetah, Lion
ZNF316	zinc finger protein 316	Cheetah, Lion
ARL1	ADP-ribosylation factor-like 1	Cheetah, Lion
IDH3A	isocitrate dehydrogenase 3 (NAD+) alpha	Cheetah, Lion
VPS16	vacuolar protein sorting 16 homolog (S. cerevisiae)	Cheetah, Lion
SELP	selectin P (granule membrane protein 140kDa, antigen CD62)	Cheetah, Lion
GMIP	GEM interacting protein	Cheetah, Tiger
FAM104A	family with sequence similarity 104, member A	Cheetah, Tiger
ERICH3	glutamate-rich 3	Cheetah, Tiger
C9orf89	caspase recruitment domain family, member 19	Cheetah, Tiger
CHCHD4	coiled-coil-helix-coiled-coil-helix domain containing 4	Cheetah, Tiger
CMIP	c-Maf inducing protein	Cheetah, Tiger
RIC8B	RIC8 guanine nucleotide exchange factor B	Cheetah, Tiger
TCTN1	tectonic family member 1	Cheetah, Tiger
SPHK1	sphingosine kinase 1	Leopard, Lion
C5AR1	complement component 5a receptor 1	Leopard, Lion
CDT1	chromatin licensing and DNA replication factor 1	Leopard, Lion
TBKBP1	TBK1 binding protein 1	Leopard, Lion
ZGRF1	zinc finger, GRF-type containing 1	Leopard, Lion
SPRED2	sprouty-related, EVH1 domain containing 2	Leopard, Lion
EMB	embigin	Leopard, Lion
XRCC5	X-ray repair complementing defective repair in Chinese hamster cells 5 (double-strand-break rejoining)	Leopard, Lion
MIER2	mesoderm induction early response 1, family member 2	Leopard, Lion
UBE2H	ubiquitin-conjugating enzyme E2H	Leopard, Lion
CD83	CD83 molecule	Leopard, Lion
LRRN4	leucine rich repeat neuronal 4	Leopard, Lion
ZP3	zona pellucida glycoprotein 3 (sperm receptor)	Leopard, Lion
NAA60	N(alpha)-acetyltransferase 60, NatF catalytic subunit	Leopard, Lion
SPATA17	spermatogenesis associated 17	Leopard, Lion
TOX4	TOX high mobility group box family member 4	Leopard, Lion
TMEM237	transmembrane protein 237	Leopard, Lion
TRAT1	T cell receptor associated transmembrane adaptor 1	Leopard, Lion
IL18R1	interleukin 18 receptor 1	Leopard, Lion
GPC3	glypican 3	Leopard, Lion
ABHD15	abhydrolase domain containing 15	Leopard, Lion
MOB1B	MOB kinase activator 1B	Leopard, Tiger
HEATR4	HEAT repeat containing 4	Leopard, Tiger
FABP2	fatty acid binding protein 2, intestinal	Leopard, Tiger
VGLL2	vestigial-like family member 2	Leopard, Tiger
TCTEX1D2	Tctex1 domain containing 2	Leopard, Tiger
PLA2G6	phospholipase A2, group VI (cytosolic, calcium-independent)	Leopard, Tiger
IL16	interleukin 16	Leopard, Tiger
MATN1	matrilin 1, cartilage matrix protein	Leopard, Tiger
GPC2	glypican 2	Leopard, Tiger
NYAP1	neuronal tyrosine-phosphorylated phosphoinositide-3-kinase adaptor 1	Lion, Tiger
NGFR	nerve growth factor receptor	Lion, Tiger
MRS2	MRS2 magnesium transporter	Lion, Tiger
MMP27	matrix metallopeptidase 27	Lion, Tiger
MKLN1	muskelin 1, intracellular mediator containing kelch motifs	Lion, Tiger
HSF4	heat shock transcription factor 4	Lion, Tiger
FRMD7	FERM domain containing 7	Lion, Tiger
VSTM2L	V-set and transmembrane domain containing 2 like	Lion, Tiger
MCM8	minichromosome maintenance 8 homologous recombination repair factor	Lion, Tiger
MYCBP2	MYC binding protein 2, E3 ubiquitin protein ligase	Lion, Tiger
THEGL	theg spermatid protein-like	Lion, Tiger

## Sheet: Datasheet S3
Datasheet S3. Shared positively selected genes in carnivores
Gene name	Description	Species with positive selection
CD244	CD244 molecule, natural killer cell receptor 2B4	Cheetah,Leopard,Lion,PolarB,Cat,Tiger,TasmanianD
LMBRD2	LMBR1 domain containing 2	Cheetah,Leopard,Lion,Cat,Tiger,TasmanianD
CXCL13	chemokine (C-X-C motif) ligand 13	Cheetah,KillerW,Leopard,Lion,Cat,Tiger
IQCH	IQ motif containing H	Cheetah,Leopard,Lion,Cat,Tiger,TasmanianD
CEP295	centrosomal protein 295kDa	Cheetah,Leopard,Lion,Cat,Tiger,TasmanianD
GAP43	growth associated protein 43	Cheetah,Leopard,Lion,PolarB,Cat,Tiger
CCDC30	coiled-coil domain containing 30	Cheetah,Leopard,Lion,PolarB,Cat,Tiger
PTPN20	protein tyrosine phosphatase, non-receptor type 20B	Cheetah,KillerW,Leopard,Lion,Cat,Tiger
RIBC1	RIB43A domain with coiled-coils 1	Cheetah,KillerW,Leopard,Lion,Cat,Tiger
CCDC81	coiled-coil domain containing 81	Cheetah,KillerW,Leopard,Lion,Cat,Tiger
MAMDC2	MAM domain containing 2	Cheetah,Leopard,Lion,Cat,Tiger,TasmanianD
TEX11	testis expressed 11	Cheetah,KillerW,Leopard,Lion,Cat,Tiger
SLC25A31	solute carrier family 25 (mitochondrial carrier; adenine nucleotide translocator), member 31	Cheetah,Leopard,Lion,Cat,Tiger,TasmanianD
PPP1R42	protein phosphatase 1, regulatory subunit 42	Cheetah,Leopard,Lion,Cat,Tiger
IFNK	interferon, kappa	Cheetah,Leopard,Lion,Cat,Tiger
DMP1	dentin matrix acidic phosphoprotein 1	Cheetah,Leopard,Lion,Cat,Tiger
EHHADH	enoyl-CoA, hydratase/3-hydroxyacyl CoA dehydrogenase	Leopard,Lion,PolarB,Tiger,TasmanianD
MAX	MYC associated factor X	Cheetah,Leopard,Lion,Tiger,TasmanianD
EMCN	endomucin	Leopard,Lion,Cat,Tiger,TasmanianD
ADGRG7	G protein-coupled receptor 128	Cheetah,KillerW,Leopard,Lion,Tiger
LIN28B	lin-28 homolog B (C. elegans)	Cheetah,Leopard,Lion,Cat,Tiger
CD274	CD274 molecule	Cheetah,Leopard,Lion,Cat,Tiger
C11orf65	chromosome 11 open reading frame 65	Cheetah,KillerW,Leopard,Lion,Tiger
HFM1	HFM1, ATP-dependent DNA helicase homolog (S. cerevisiae)	Cheetah,Leopard,Lion,Cat,Tiger
FBXO43	F-box protein 43	Cheetah,Leopard,Lion,Cat,Tiger
AADACL3	arylacetamide deacetylase-like 3	Cheetah,Leopard,Lion,PolarB,TasmanianD
FAIM3	Fas apoptotic inhibitory molecule 3	Cheetah,Leopard,Lion,Tiger,TasmanianD
ZFYVE26	zinc finger, FYVE domain containing 26	Cheetah,Leopard,Lion,Cat,TasmanianD
ALB	albumin	Cheetah,Leopard,Lion,Cat,Tiger
CHRD	chordin	Cheetah,Leopard,Lion,Tiger,TasmanianD
CDCA3	cell division cycle associated 3	Cheetah,Leopard,Lion,Tiger,TasmanianD
PLEKHO2	pleckstrin homology domain containing, family O member 2	Cheetah,Leopard,Lion,Tiger,TasmanianD
KANK4	KN motif and ankyrin repeat domains 4	Cheetah,Leopard,Lion,Cat,Tiger
MIPOL1	mirror-image polydactyly 1	Cheetah,Leopard,Lion,PolarB,TasmanianD
C6orf15	chromosome 6 open reading frame 15	KillerW,Leopard,Lion,Cat,TasmanianD
SCAMP2	secretory carrier membrane protein 2	Cheetah,Leopard,Lion,Cat,Tiger
TSPAN2	tetraspanin 2	Cheetah,Leopard,Lion,Cat,Tiger
LSMEM2	leucine-rich single-pass membrane protein 2	Cheetah,Leopard,Lion,Cat,Tiger
HBE1	hemoglobin, epsilon 1	Cheetah,Leopard,Lion,Cat,Tiger
RFWD3	ring finger and WD repeat domain 3	Cheetah,KillerW,Leopard,Lion,Tiger
NEURL1	neuralized E3 ubiquitin protein ligase 1	Cheetah,Leopard,Lion,PolarB,Cat
RNF141	ring finger protein 141	Cheetah,Leopard,Lion,Cat,Tiger
DNPH1	2'-deoxynucleoside 5'-phosphate N-hydrolase 1	Cheetah,KillerW,Leopard,Cat,TasmanianD
TRAT1	T cell receptor associated transmembrane adaptor 1	KillerW,Leopard,Lion,PolarB,TasmanianD
RMDN1	regulator of microtubule dynamics 1	Cheetah,Leopard,Lion,Cat,Tiger
IL18R1	interleukin 18 receptor 1	KillerW,Leopard,Lion,Tiger,TasmanianD
CASC5	cancer susceptibility candidate 5	Cheetah,Leopard,Lion,Cat,Tiger
SELE	selectin E	Cheetah,Leopard,Lion,Cat,Tiger
RAPH1	Ras association (RalGDS/AF-6) and pleckstrin homology domains 1	Cheetah,Lion,Tiger,TasmanianD
MRPL50	mitochondrial ribosomal protein L50	Leopard,Lion,Cat,Tiger
MUC4	mucin 4, cell surface associated	Lion,Cat,Tiger,TasmanianD
RPL11	ribosomal protein L11	Cheetah,Leopard,Lion,PolarB
PRPH	peripherin	Cheetah,Leopard,PolarB,Tiger
C11orf42	chromosome 11 open reading frame 42	Cheetah,Leopard,Lion,Tiger
CCDC112	coiled-coil domain containing 112	Cheetah,Leopard,Lion,Tiger
PAICS	phosphoribosylaminoimidazole carboxylase, phosphoribosylaminoimidazole succinocarboxamide synthetase	Cheetah,Leopard,Lion,Tiger
STK31	serine/threonine kinase 31	Cheetah,Leopard,Lion,Tiger
TTC39C	tetratricopeptide repeat domain 39C	Cheetah,Leopard,Lion,Tiger
NDUFAF5	NADH dehydrogenase (ubiquinone) complex I, assembly factor 5	Cheetah,Lion,Cat,Tiger
TSSK4	testis-specific serine kinase 4	Cheetah,Leopard,Lion,TasmanianD
CCDC113	coiled-coil domain containing 113	Cheetah,Leopard,Lion,Tiger
TMEM154	transmembrane protein 154	Cheetah,KillerW,Lion,Cat
ANXA4	annexin A4	Cheetah,Leopard,Lion,PolarB
MUC20	mucin 20, cell surface associated	Cheetah,Leopard,Cat,Tiger
DAB1	Dab, reelin signal transducer, homolog 1 (Drosophila)	Cheetah,KillerW,Leopard,Lion
DDX31	DEAD (Asp-Glu-Ala-Asp) box polypeptide 31	Cheetah,Leopard,Lion,Tiger
MYCBP2	MYC binding protein 2, E3 ubiquitin protein ligase	KillerW,Lion,PolarB,Tiger
SPAG8	sperm associated antigen 8	Cheetah,KillerW,Leopard,Cat
LIPH	lipase, member H	Cheetah,Leopard,Lion,Cat
LEPROTL1	leptin receptor overlapping transcript-like 1	Cheetah,Leopard,Lion,Tiger
TCTN1	tectonic family member 1	Cheetah,Lion,Tiger,TasmanianD
TNFAIP3	tumor necrosis factor, alpha-induced protein 3	Cheetah,Leopard,Lion,Tiger
MPI	mannose phosphate isomerase	Cheetah,Leopard,Lion,TasmanianD
SLC51B	solute carrier family 51, beta subunit	Cheetah,KillerW,PolarB,Cat
GLIPR1L2	GLI pathogenesis-related 1 like 2	KillerW,Lion,Tiger,TasmanianD
MLF1	myeloid leukemia factor 1	Cheetah,Leopard,Lion,TasmanianD
HOXA2	homeobox A2	KillerW,Leopard,Tiger,TasmanianD
ZNF316	zinc finger protein 316	Cheetah,Lion,PolarB,TasmanianD
DAGLB	diacylglycerol lipase, beta	Cheetah,Lion,PolarB,Tiger
MATN2	matrilin 2	Cheetah,Leopard,Lion,TasmanianD
BBS7	Bardet-Biedl syndrome 7	Cheetah,Leopard,Lion,Tiger
C17orf75	chromosome 17 open reading frame 75	Cheetah,Leopard,Lion
ZFYVE19	zinc finger, FYVE domain containing 19	Cat,Tiger,TasmanianD
C9orf89	chromosome 9 open reading frame 89	Cheetah,Tiger,TasmanianD
PRIM2	primase, DNA, polypeptide 2 (58kDa)	Cheetah,Leopard,Lion
WDR60	WD repeat domain 60	Cheetah,Leopard,Lion
DAZL	deleted in azoospermia-like	Cheetah,Leopard,Lion
MUC1	mucin 1, cell surface associated	Cheetah,KillerW,Leopard
GMIP	GEM interacting protein	Cheetah,Lion,Tiger
IQCK	IQ motif containing K	Cheetah,Lion,TasmanianD
RHAG	Rh-associated glycoprotein	KillerW,Lion,TasmanianD
RNF219	ring finger protein 219	Cheetah,Leopard,Lion
FDX1	ferredoxin 1	Cheetah,PolarB,Cat
NYAP1	neuronal tyrosine-phosphorylated phosphoinositide-3-kinase adaptor 1	Lion,PolarB,Tiger
MAL	mal, T-cell differentiation protein	Leopard,Lion,Tiger
C16orf70	chromosome 16 open reading frame 70	Cheetah,Lion,Tiger
EMB	embigin	Cheetah,Leopard,Lion
LRIT1	leucine-rich repeat, immunoglobulin-like and transmembrane domains 1	Cheetah,PolarB,Tiger
ISG15	ISG15 ubiquitin-like modifier	Cheetah,Leopard,Lion
NPPA	natriuretic peptide A	Cheetah,Leopard,Lion
RIC8B	RIC8 guanine nucleotide exchange factor B	Cheetah,Leopard,Tiger
C20orf96	chromosome 20 open reading frame 96	Leopard,Lion,TasmanianD
ARHGEF39	Rho guanine nucleotide exchange factor (GEF) 39	Leopard,Lion,Tiger
HEMGN	hemogen	KillerW,PolarB,TasmanianD
SAMD15	sterile alpha motif domain containing 15	KillerW,PolarB,TasmanianD
THBD	thrombomodulin	Cheetah,PolarB,TasmanianD
VPRBP	Vpr (HIV-1) binding protein	Cheetah,Leopard,Lion
PDAP1	PDGFA associated protein 1	Cheetah,Leopard,Lion
IMPG2	interphotoreceptor matrix proteoglycan 2	Cheetah,Lion,Tiger
CABP7	calcium binding protein 7	Cheetah,PolarB,Tiger
POLE2	polymerase (DNA directed), epsilon 2, accessory subunit	Cheetah,Leopard,Lion
TFDP2	transcription factor Dp-2 (E2F dimerization partner 2)	Cheetah,Leopard,Lion
LTB4R	leukotriene B4 receptor	Cheetah,Leopard,Cat
TBX4	T-box 4	Cheetah,Cat,TasmanianD
TMPRSS11D	transmembrane protease, serine 11D	KillerW,PolarB,TasmanianD
MTG1	mitochondrial ribosome-associated GTPase 1	Cheetah,Lion,PolarB
PSMA1	proteasome (prosome, macropain) subunit, alpha type, 1	Cheetah,Leopard,Lion
ERICH3	glutamate-rich 3	Cheetah,KillerW,Tiger
UBE2H	ubiquitin-conjugating enzyme E2H	Cheetah,Leopard,Lion
SZRD1	SUZ RNA binding domain containing 1	Cheetah,Lion,PolarB
IL2	interleukin 2	KillerW,Leopard,Lion
METTL24	methyltransferase like 24	Leopard,Lion,Tiger
SPHK1	sphingosine kinase 1	Leopard,Lion,TasmanianD
TMEM156	transmembrane protein 156	KillerW,PolarB,TasmanianD
HHAT	hedgehog acyltransferase	Cheetah,Leopard,Lion
NGFR	nerve growth factor receptor	Leopard,Lion,Tiger
WDR88	WD repeat domain 88	Cheetah,Tiger,TasmanianD
TFAP2D	transcription factor AP-2 delta (activating enhancer binding protein 2 delta)	Cheetah,Lion,PolarB
TRA2A	transformer 2 alpha homolog (Drosophila)	Cheetah,Leopard,Lion
HEATR4	HEAT repeat containing 4	Leopard,Lion,Tiger
DMTN	dematin actin binding protein	Cheetah,Leopard,Lion
IK	IK cytokine, down-regulator of HLA II	Cheetah,Leopard,Lion
CCDC170	coiled-coil domain containing 170	Cheetah,Leopard,Lion
NAA50	N(alpha)-acetyltransferase 50, NatE catalytic subunit	Cheetah,Leopard,Lion
SLC39A8	solute carrier family 39 (zinc transporter), member 8	Leopard,Lion,TasmanianD
PARN	poly(A)-specific ribonuclease	Cheetah,Leopard,Lion
SF1	splicing factor 1	Cheetah,Lion,TasmanianD
C5AR1	complement component 5a receptor 1	Leopard,Lion,TasmanianD
EIF3I	eukaryotic translation initiation factor 3, subunit I	Cheetah,Leopard,Lion
CXCL12	chemokine (C-X-C motif) ligand 12	Cheetah,Lion,Tiger
ZP3	zona pellucida glycoprotein 3 (sperm receptor)	Leopard,Lion,Tiger
P3H3	prolyl 3-hydroxylase 3	Cheetah,Lion,PolarB
SLCO3A1	solute carrier organic anion transporter family, member 3A1	Cheetah,Leopard,Lion
TPR	translocated promoter region, nuclear basket protein	KillerW,Lion,TasmanianD
THEGL	theg spermatid protein-like	KillerW,Lion,Tiger
UBTD2	ubiquitin domain containing 2	Cheetah,Leopard,Lion
SMPX	small muscle protein, X-linked	Leopard,Lion,Tiger
MYRIP	myosin VIIA and Rab interacting protein	Cheetah,Leopard,Lion
C9orf3	chromosome 9 open reading frame 3	Cheetah,Lion,TasmanianD
PTN	pleiotrophin	Cheetah,Leopard,Lion
TMEM181	transmembrane protein 181	Cheetah,Leopard,Lion
PPP1R14D	protein phosphatase 1, regulatory (inhibitor) subunit 14D	KillerW,Lion,Cat
CCDC90B	coiled-coil domain containing 90B	Cheetah,Leopard,Lion
CSK	c-src tyrosine kinase	Cheetah,Leopard,Lion
FAF2	Fas associated factor family member 2	Cheetah,Leopard,Lion
MANSC4	MANSC domain containing 4	Cheetah,Leopard,Tiger
IGFBP7	insulin-like growth factor binding protein 7	Cheetah,Leopard,Tiger
SMYD3	SET and MYND domain containing 3	Cheetah,Leopard,Lion
F11R	F11 receptor	Cheetah,Leopard,Lion
BCAN	brevican	Leopard,Cat,Tiger
TBPL2	TATA box binding protein like 2	Cheetah,Lion,Cat
FSD2	fibronectin type III and SPRY domain containing 2	Cheetah,PolarB,TasmanianD
TOX4	TOX high mobility group box family member 4	Leopard,Lion,Tiger
TMEM161B	transmembrane protein 161B	Cheetah,Leopard,Lion
NPLOC4	nuclear protein localization 4 homolog (S. cerevisiae)	Cheetah,Lion,TasmanianD
CDT1	chromatin licensing and DNA replication factor 1	Leopard,Lion,TasmanianD
DNHD1	dynein heavy chain domain 1	Leopard,Tiger,TasmanianD
ASL	argininosuccinate lyase	Cheetah,Leopard,Lion
TSKU	tsukushi, small leucine rich proteoglycan	Cheetah,PolarB,TasmanianD
ELMOD1	ELMO/CED-12 domain containing 1	Cheetah,Leopard,Lion
PROX1	prospero homeobox 1	Cheetah,Leopard,Lion
PROX2	prospero homeobox 2	Cheetah,Leopard,Lion
VPS35	vacuolar protein sorting 35 homolog (S. cerevisiae)	Cheetah,Leopard,Lion
STX3	syntaxin 3	Cheetah,Leopard,Lion
DGUOK	deoxyguanosine kinase	Cheetah,Leopard,Lion
CHGB	chromogranin B (secretogranin 1)	Leopard,Lion,Tiger
ELF1	E74-like factor 1 (ets domain transcription factor)	Cheetah,Leopard,Lion
SRCIN1	SRC kinase signaling inhibitor 1	Lion,Tiger,TasmanianD
DAK	dihydroxyacetone kinase 2 homolog (S. cerevisiae)	Cheetah,Leopard,Lion
XPR1	xenotropic and polytropic retrovirus receptor 1	Cheetah,Leopard,Lion
ZGRF1	zinc finger, GRF-type containing 1	Leopard,Lion,TasmanianD
DSPP	dentin sialophosphoprotein	KillerW,PolarB,TasmanianD
MCU	mitochondrial calcium uniporter	Cheetah,Leopard,Lion
SPATA6	spermatogenesis associated 6	Cheetah,Leopard,Lion

## Sheet: Datasheet S4
Datasheet S4. Shared positively selected genes in omnivores
Gene name	Description	Species with positive selection
SAMD15	sterile alpha motif domain containing 15	Dog, Human, Mouse, Opossum, Pig
MUC4	mucin 4, cell surface associated	Dog, Human, Mouse, Opossum, Pig
UBE2U	ubiquitin-conjugating enzyme E2U (putative)	Dog, Human, Mouse, Opossum
KIAA1211	KIAA1211	Dog, Human, Mouse, Opossum
CCDC175	coiled-coil domain containing 175	Dog, Human, Mouse, Opossum
DPCR1	diffuse panbronchiolitis critical region 1	Dog, Human, Mouse, Opossum
CSN3	casein kappa	Dog, Human, Opossum, Pig
CCDC30	coiled-coil domain containing 30	Dog, Human, Opossum, Pig
KIAA1551	KIAA1551	Human, Mouse, Opossum, Pig
CRYBG3	beta-gamma crystallin domain containing 3	Human, Mouse, Opossum, Pig
DSPP	dentin sialophosphoprotein	Human, Mouse, Opossum, Pig
ERICH3	glutamate-rich 3	Dog, Human, Mouse
XCR1	chemokine (C motif) receptor 1	Dog, Human, Mouse
MUC13	mucin 13, cell surface associated	Dog, Human, Opossum
SVEP1	sushi, von Willebrand factor type A, EGF and pentraxin domain containing 1	Dog, Human, Opossum
DOK2	docking protein 2, 56kDa	Dog, Human, Opossum
CXCL13	chemokine (C-X-C motif) ligand 13	Dog, Human, Pig
PARP14	poly (ADP-ribose) polymerase family, member 14	Dog, Mouse, Opossum
RAD51AP2	RAD51 associated protein 2	Dog, Mouse, Opossum
CSPP1	centrosome and spindle pole associated protein 1	Dog, Mouse, Opossum
LRRC66	leucine rich repeat containing 66	Dog, Mouse, Opossum
LRRC63	leucine rich repeat containing 63	Dog, Mouse, Opossum
C6orf15	chromosome 6 open reading frame 15	Dog, Opossum, Pig
KIAA1211L	KIAA1211-like	Dog, Opossum, Pig
BPIFB1	BPI fold containing family B, member 1	Human, Mouse, Opossum
COL4A4	collagen, type IV, alpha 4	Human, Mouse, Opossum
ENPP7	ectonucleotide pyrophosphatase/phosphodiesterase 7	Human, Mouse, Opossum
CEP164	centrosomal protein 164kDa	Human, Mouse, Opossum
CDSN	corneodesmosin	Human, Mouse, Opossum
DNHD1	dynein heavy chain domain 1	Human, Mouse, Opossum
CARD6	caspase recruitment domain family, member 6	Human, Opossum, Pig
C9orf131	chromosome 9 open reading frame 131	Human, Opossum, Pig
CATSPER4	cation channel, sperm associated 4	Human, Opossum, Pig
GP1BA	glycoprotein Ib (platelet), alpha polypeptide	Human, Opossum, Pig
CNTLN	centlein, centrosomal protein	Mouse, Opossum, Pig
PTPRH	protein tyrosine phosphatase, receptor type, H	Mouse, Opossum, Pig
CERKL	ceramide kinase-like	Dog, Human
DBI	diazepam binding inhibitor (GABA receptor modulator, acyl-CoA binding protein)	Dog, Human
USF2	upstream transcription factor 2, c-fos interacting	Dog, Human
CD244	CD244 molecule, natural killer cell receptor 2B4	Dog, Human
NPVF	neuropeptide VF precursor	Dog, Human
DEDD2	death effector domain containing 2	Dog, Human
OTOL1	otolin 1	Dog, Human
LALBA	lactalbumin, alpha-	Dog, Human
HENMT1	HEN1 methyltransferase homolog 1 (Arabidopsis)	Dog, Mouse
ECHDC1	ethylmalonyl-CoA decarboxylase 1	Dog, Mouse
RTN3	reticulon 3	Dog, Mouse
ERCC4	excision repair cross-complementation group 4	Dog, Mouse
HCLS1	hematopoietic cell-specific Lyn substrate 1	Dog, Mouse
ASPRV1	aspartic peptidase, retroviral-like 1	Dog, Mouse
ZNF804A	zinc finger protein 804A	Dog, Mouse
LRRK2	leucine-rich repeat kinase 2	Dog, Mouse
CCDC66	coiled-coil domain containing 66	Dog, Mouse
ITFG3	family with sequence similarity 234, member A	Dog, Mouse
MUC1	mucin 1, cell surface associated	Dog, Opossum
CAGE1	cancer antigen 1	Dog, Opossum
KLHL35	kelch-like family member 35	Dog, Opossum
MTIF2	mitochondrial translational initiation factor 2	Dog, Opossum
SUGCT	succinyl-CoA:glutarate-CoA transferase	Dog, Opossum
CCDC116	coiled-coil domain containing 116	Dog, Opossum
C12orf60	chromosome 12 open reading frame 60	Dog, Opossum
CATSPER1	cation channel, sperm associated 1	Dog, Opossum
MEP1A	meprin A, alpha (PABA peptide hydrolase)	Dog, Opossum
PLEKHS1	pleckstrin homology domain containing, family S member 1	Dog, Opossum
ARMC3	armadillo repeat containing 3	Dog, Opossum
TRAT1	T cell receptor associated transmembrane adaptor 1	Dog, Opossum
HELB	helicase (DNA) B	Dog, Opossum
MB21D1	Mab-21 domain containing 1	Dog, Opossum
HEMGN	hemogen	Dog, Opossum
CCDC136	coiled-coil domain containing 136	Dog, Opossum
NRROS	negative regulator of reactive oxygen species	Dog, Opossum
CD2	CD2 molecule	Dog, Opossum
SORD	sorbitol dehydrogenase	Dog, Opossum
FA2H	fatty acid 2-hydroxylase	Dog, Opossum
ATP5G3	ATP synthase, H+ transporting, mitochondrial Fo complex, subunit C3 (subunit 9)	Dog, Opossum
CEP68	centrosomal protein 68kDa	Dog, Opossum
MEPE	matrix extracellular phosphoglycoprotein	Dog, Opossum
SPAG8	sperm associated antigen 8	Dog, Opossum
SYDE2	synapse defective 1, Rho GTPase, homolog 2 (C. elegans)	Dog, Opossum
KCMF1	potassium channel modulatory factor 1	Dog, Pig
DNMBP	dynamin binding protein	Dog, Pig
FBXO17	F-box protein 17	Dog, Pig
GJD4	gap junction protein, delta 4, 40.1kDa	Dog, Pig
UBE2Z	ubiquitin-conjugating enzyme E2Z	Dog, Pig
C16orf95	chromosome 16 open reading frame 95	Human, Mouse
CASP8AP2	caspase 8 associated protein 2	Human, Mouse
DNAJC12	DnaJ (Hsp40) homolog, subfamily C, member 12	Human, Mouse
CCNB3	cyclin B3	Human, Mouse
IL27	interleukin 27	Human, Mouse
C6orf229	chromosome 6 open reading frame 229	Human, Mouse
COG1	component of oligomeric golgi complex 1	Human, Mouse
FAM221B	family with sequence similarity 221, member B	Human, Mouse
TMPRSS11D	transmembrane protease, serine 11D	Human, Mouse
PCOLCE	procollagen C-endopeptidase enhancer	Human, Mouse
SLC26A8	solute carrier family 26 (anion exchanger), member 8	Human, Mouse
TEX11	testis expressed 11	Human, Mouse
MC3R	melanocortin 3 receptor	Human, Opossum
SLC30A10	solute carrier family 30, member 10	Human, Opossum
TNKS1BP1	tankyrase 1 binding protein 1, 182kDa	Human, Opossum
ADGRF5	adhesion G protein-coupled receptor F5	Human, Opossum
NFATC4	nuclear factor of activated T-cells, cytoplasmic, calcineurin-dependent 4	Human, Opossum
ASTE1	asteroid homolog 1 (Drosophila)	Human, Opossum
C1orf54	chromosome 1 open reading frame 54	Human, Opossum
C18orf32	chromosome 18 open reading frame 32	Human, Opossum
CLIC6	chloride intracellular channel 6	Human, Opossum
PROM1	prominin 1	Human, Opossum
IFNGR1	interferon gamma receptor 1	Human, Opossum
CDCP2	CUB domain containing protein 2	Human, Opossum
APOA2	apolipoprotein A-II	Human, Opossum
CASC5	cancer susceptibility candidate 5	Human, Opossum
AMICA1	adhesion molecule, interacts with CXADR antigen 1	Human, Opossum
VRK2	vaccinia related kinase 2	Human, Opossum
BTNL9	butyrophilin-like 9	Human, Opossum
CDHR2	cadherin-related family member 2	Human, Opossum
TEX15	testis expressed 15	Human, Opossum
SPATA1	spermatogenesis associated 1	Human, Opossum
GAL3ST4	galactose-3-O-sulfotransferase 4	Human, Opossum
GOLGA4	golgin A4	Human, Opossum
MRPL10	mitochondrial ribosomal protein L10	Human, Opossum
NDUFB3	NADH dehydrogenase (ubiquinone) 1 beta subcomplex, 3, 12kDa	Human, Pig
TLDC1	TBC/LysM-associated domain containing 1	Human, Pig
SLC35A3	solute carrier family 35 (UDP-N-acetylglucosamine (UDP-GlcNAc) transporter), member A3	Human, Pig
CECR5	cat eye syndrome chromosome region, candidate 5	Human, Pig
CTC1	CTS telomere maintenance complex component 1	Mouse, Opossum
EMILIN2	elastin microfibril interfacer 2	Mouse, Opossum
PRNP	prion protein	Mouse, Opossum
THY1	Thy-1 cell surface antigen	Mouse, Opossum
COL15A1	collagen, type XV, alpha 1	Mouse, Opossum
SPPL2C	signal peptide peptidase like 2C	Mouse, Opossum
COL3A1	collagen, type III, alpha 1	Mouse, Opossum
ZNF831	zinc finger protein 831	Mouse, Opossum
RIF1	replication timing regulatory factor 1	Mouse, Opossum
RAB11FIP1	RAB11 family interacting protein 1 (class I)	Mouse, Opossum
ZFYVE26	zinc finger, FYVE domain containing 26	Mouse, Opossum
PGLYRP2	peptidoglycan recognition protein 2	Mouse, Opossum
TP53TG5	TP53 target 5	Mouse, Opossum
LAS1L	LAS1-like, ribosome biogenesis factor	Mouse, Opossum
VWCE	von Willebrand factor C and EGF domains	Mouse, Opossum
LRRIQ4	leucine-rich repeats and IQ motif containing 4	Mouse, Opossum
KLRG2	killer cell lectin-like receptor subfamily G, member 2	Mouse, Opossum
CA6	carbonic anhydrase VI	Mouse, Opossum
CDCA2	cell division cycle associated 2	Mouse, Opossum
C2orf71	chromosome 2 open reading frame 71	Mouse, Opossum
CCDC15	coiled-coil domain containing 15	Mouse, Opossum
ANKRD60	ankyrin repeat domain 60	Mouse, Opossum
CENPC	centromere protein C	Mouse, Opossum
ERCC6L	excision repair cross-complementation group 6-like	Mouse, Opossum
ENKUR	enkurin, TRPC channel interacting protein	Mouse, Opossum
FANCE	Fanconi anemia, complementation group E	Mouse, Opossum
FANCM	Fanconi anemia, complementation group M	Mouse, Opossum
TET2	tet methylcytosine dioxygenase 2	Mouse, Opossum
LAMP1	lysosomal-associated membrane protein 1	Mouse, Opossum
SYCP2	synaptonemal complex protein 2	Mouse, Opossum
SRCAP	Snf2-related CREBBP activator protein	Mouse, Opossum
FAM227A	family with sequence similarity 227, member A	Mouse, Opossum
GOLGB1	golgin B1	Mouse, Opossum
FAM71F2	family with sequence similarity 71, member F2	Mouse, Opossum
TPI1	triosephosphate isomerase 1	Mouse, Opossum
AKAP3	A kinase (PRKA) anchor protein 3	Mouse, Opossum
IL12RB2	interleukin 12 receptor, beta 2	Mouse, Opossum
WDR93	WD repeat domain 93	Mouse, Opossum
SLC22A14	solute carrier family 22, member 14	Mouse, Opossum
APBB1IP	amyloid beta (A4) precursor protein-binding, family B, member 1 interacting protein	Mouse, Opossum
PPARGC1A	peroxisome proliferator-activated receptor gamma, coactivator 1 alpha	Mouse, Opossum
ZBBX	zinc finger, B-box domain containing	Mouse, Opossum
PARP9	poly (ADP-ribose) polymerase family, member 9	Mouse, Opossum
IMPG2	interphotoreceptor matrix proteoglycan 2	Mouse, Opossum
SLC3A2	solute carrier family 3 (amino acid transporter heavy chain), member 2	Mouse, Opossum
CDHR4	cadherin-related family member 4	Mouse, Opossum
C17orf53	chromosome 17 open reading frame 53	Mouse, Opossum
TCHP	trichoplein, keratin filament binding	Mouse, Opossum
SERPING1	serpin peptidase inhibitor, clade G (C1 inhibitor), member 1	Mouse, Opossum
IL18	interleukin 18	Mouse, Opossum
ZNF804B	zinc finger protein 804B	Mouse, Opossum
CD207	CD207 molecule, langerin	Mouse, Opossum
PIGQ	phosphatidylinositol glycan anchor biosynthesis, class Q	Mouse, Opossum
MUC20	mucin 20, cell surface associated	Mouse, Opossum
STRA6	stimulated by retinoic acid 6	Mouse, Opossum
RHNO1	RAD9-HUS1-RAD1 interacting nuclear orphan 1	Mouse, Opossum
RFWD3	ring finger and WD repeat domain 3	Mouse, Opossum
RTEL1	regulator of telomere elongation helicase 1	Mouse, Opossum
PML	promyelocytic leukemia	Mouse, Opossum
ARHGAP11A	Rho GTPase activating protein 11A	Mouse, Opossum
OSMR	oncostatin M receptor	Mouse, Opossum
C1orf177	lymphocyte expansion molecule	Mouse, Opossum
CFAP57	cilia and flagella associated protein 57	Mouse, Opossum
C1orf141	chromosome 1 open reading frame 141	Mouse, Pig
LTB4R	leukotriene B4 receptor	Mouse, Pig
PLEKHO2	pleckstrin homology domain containing, family O member 2	Mouse, Pig
ATP1B3	ATPase, Na+/K+ transporting, beta 3 polypeptide	Mouse, Pig
LARP4B	La ribonucleoprotein domain family, member 4B	Mouse, Pig
KIZ	kizuna centrosomal protein	Mouse, Pig
SHE	Src homology 2 domain containing E	Opossum, Pig
RET	ret proto-oncogene	Opossum, Pig
AKNAD1	AKNA domain containing 1	Opossum, Pig
WDR81	WD repeat domain 81	Opossum, Pig
NEFM	neurofilament, medium polypeptide	Opossum, Pig
PPP1R32	protein phosphatase 1, regulatory subunit 32	Opossum, Pig
LAD1	ladinin 1	Opossum, Pig
CCDC157	coiled-coil domain containing 157	Opossum, Pig
GAS8	growth arrest-specific 8	Opossum, Pig
CHGB	chromogranin B	Opossum, Pig
VRK3	vaccinia related kinase 3	Opossum, Pig
RGSL1	regulator of G-protein signaling like 1	Opossum, Pig
THEM5	thioesterase superfamily member 5	Opossum, Pig
ARHGEF39	Rho guanine nucleotide exchange factor (GEF) 39	Opossum, Pig
AGBL5	ATP/GTP binding protein-like 5	Opossum, Pig
RTKN	rhotekin	Opossum, Pig
CCDC36	coiled-coil domain containing 36	Opossum, Pig
DFNA5	deafness, autosomal dominant 5	Opossum, Pig
CAPN15	calpain 15	Opossum, Pig
CENPF	centromere protein F, 350/400kDa	Opossum, Pig
SMARCAL1	SWI/SNF related, matrix associated, actin dependent regulator of chromatin, subfamily a-like 1	Opossum, Pig
ANKLE2	ankyrin repeat and LEM domain containing 2	Opossum, Pig
OASL	2'-5'-oligoadenylate synthetase-like	Opossum, Pig
GPR4	G protein-coupled receptor 4	Opossum, Pig
NGLY1	N-glycanase 1	Opossum, Pig
C4orf19	chromosome 4 open reading frame 19	Opossum, Pig
XPNPEP2	X-prolyl aminopeptidase (aminopeptidase P) 2, membrane-bound	Opossum, Pig
RBM28	RNA binding motif protein 28	Opossum, Pig
SLC25A3	solute carrier family 25 (mitochondrial carrier; phosphate carrier), member 3	Opossum, Pig

## Sheet: Datasheet S5
Datasheet S5. Shared positively selected genes in herbivores
Gene name	Description	Species with positive selection
CSN3	casein kappa	Cow, Elephant, Giant panda, Horse, Rabbit
MUC20	mucin 20, cell surface associated	Cow, Elephant, Giant panda, Horse
DSPP	dentin sialophosphoprotein	Cow, Elephant, Giant panda, Horse
SAMD15	sterile alpha motif domain containing 15	Cow, Elephant, Giant panda, Rabbit
C9orf131	chromosome 9 open reading frame 131	Cow, Elephant, Giant panda, Rabbit
CCNB3	cyclin B3	Cow, Elephant, Giant panda, Rabbit
ZCWPW1	zinc finger, CW type with PWWP domain 1	Cow, Giant panda, Horse, Rabbit
CD2	CD2 molecule	Cow, Elephant, Giant panda
GP1BA	glycoprotein Ib (platelet), alpha polypeptide	Cow, Elephant, Horse
MS4A13	membrane-spanning 4-domains, subfamily A, member 13	Cow, Elephant, Horse
FCER1A	Fc fragment of IgE, high affinity I, receptor for; alpha polypeptide	Cow, Elephant, Horse
CENPF	centromere protein F, 350/400kDa	Cow, Elephant, Rabbit
BOD1L1	biorientation of chromosomes in cell division 1-like 1	Cow, Horse, Rabbit
CXCL16	chemokine (C-X-C motif) ligand 16	Elephant, Giant panda, Horse
TMEM200B	transmembrane protein 200B	Elephant, Giant panda, Horse
MUC4	mucin 4, cell surface associated	Elephant, Horse, Rabbit
CENPC	centromere protein C	Elephant, Horse, Rabbit
LRRN4	leucine rich repeat neuronal 4	Elephant, Horse, Rabbit
CRYBG3	beta-gamma crystallin domain containing 3	Elephant, Horse, Rabbit
COL3A1	collagen, type III, alpha 1	Elephant, Horse, Rabbit
EMCN	endomucin	Cow, Elephant
SPP1	secreted phosphoprotein 1	Cow, Elephant
IL31RA	interleukin 31 receptor A	Cow, Elephant
EPB42	erythrocyte membrane protein band 4.2	Cow, Elephant
COL4A4	collagen, type IV, alpha 4	Cow, Elephant
TSPAN8	tetraspanin 8	Cow, Elephant
ACR	acrosin	Cow, Elephant
DECR1	2,4-dienoyl CoA reductase 1, mitochondrial	Cow, Elephant
HMGCLL1	3-hydroxymethyl-3-methylglutaryl-CoA lyase-like 1	Cow, Giant panda
KRR1	KRR1, small subunit (SSU) processome component, homolog (yeast)	Cow, Giant panda
TSTD3	thiosulfate sulfurtransferase (rhodanese)-like domain containing 3	Cow, Giant panda
ISG15	ISG15 ubiquitin-like modifier	Cow, Giant panda
TMEM207	transmembrane protein 207	Cow, Giant panda
SPAG8	sperm associated antigen 8	Cow, Giant panda
TEX11	testis expressed 11	Cow, Giant panda
CXCL13	chemokine (C-X-C motif) ligand 13	Cow, Horse
RIPPLY2	ripply transcriptional repressor 2	Cow, Horse
IL2	interleukin 2	Cow, Horse
TEP1	telomerase-associated protein 1	Cow, Horse
VSTM2L	V-set and transmembrane domain containing 2 like	Cow, Horse
GALNT15	polypeptide N-acetylgalactosaminyltransferase 15	Cow, Rabbit
PARP14	poly (ADP-ribose) polymerase family, member 14	Cow, Rabbit
SBSN	suprabasin	Cow, Rabbit
SETX	senataxin	Cow, Rabbit
MARCO	macrophage receptor with collagenous structure	Cow, Rabbit
NEK1	NIMA-related kinase 1	Cow, Rabbit
FAM227A	family with sequence similarity 227, member A	Cow, Rabbit
SYNGR4	synaptogyrin 4	Cow, Rabbit
USO1	USO1 vesicle transport factor	Cow, Rabbit
ZSWIM2	zinc finger, SWIM-type containing 2	Elephant, Giant panda
TNFSF13	tumor necrosis factor (ligand) superfamily, member 13	Elephant, Giant panda
BPHL	biphenyl hydrolase-like (serine hydrolase)	Elephant, Giant panda
FGFBP1	fibroblast growth factor binding protein 1	Elephant, Giant panda
DCDC2B	doublecortin domain containing 2B	Elephant, Giant panda
THEGL	theg spermatid protein-like	Elephant, Giant panda
CWC27	CWC27 spliceosome-associated protein homolog	Elephant, Giant panda
CCDC36	coiled-coil domain containing 36	Elephant, Giant panda
CCDC68	coiled-coil domain containing 68	Elephant, Giant panda
HESX1	HESX homeobox 1	Elephant, Giant panda
COLCA2	colorectal cancer associated 2	Elephant, Giant panda
CRYZ	crystallin, zeta (quinone reductase)	Elephant, Giant panda
PRDM8	PR domain containing 8	Elephant, Horse
TAF10	TAF10 RNA polymerase II, TATA box binding protein (TBP)-associated factor, 30kDa	Elephant, Horse
SFTPB	surfactant protein B	Elephant, Horse
VSIG10L	V-set and immunoglobulin domain containing 10 like	Elephant, Horse
SPINK4	serine peptidase inhibitor, Kazal type 4	Elephant, Horse
OPRD1	opioid receptor, delta 1	Elephant, Horse
CNTRL	centriolin	Elephant, Horse
C5AR1	complement component 5a receptor 1	Elephant, Horse
SLC15A3	solute carrier family 15 (oligopeptide transporter), member 3	Elephant, Horse
FAM184A	family with sequence similarity 184, member A	Elephant, Horse
MS4A2	membrane-spanning 4-domains, subfamily A, member 2	Elephant, Horse
CDHR2	cadherin-related family member 2	Elephant, Horse
RNASEL	ribonuclease L (2',5'-oligoisoadenylate synthetase-dependent)	Elephant, Horse
CD22	CD22 molecule	Elephant, Horse
TERF2	telomeric repeat binding factor 2	Elephant, Horse
POC5	POC5 centriolar protein	Elephant, Horse
CSF1	colony stimulating factor 1 (macrophage)	Elephant, Horse
USP14	ubiquitin specific peptidase 14 (tRNA-guanine transglycosylase)	Elephant, Horse
C3orf58	chromosome 3 open reading frame 58	Elephant, Rabbit
LRRC74A	leucine rich repeat containing 74A	Elephant, Rabbit
AFTPH	aftiphilin	Elephant, Rabbit
CRISP1	cysteine-rich secretory protein 1	Elephant, Rabbit
CATSPER1	cation channel, sperm associated 1	Elephant, Rabbit
RBM28	RNA binding motif protein 28	Elephant, Rabbit
SIX4	SIX homeobox 4	Elephant, Rabbit
ACD	adrenocortical dysplasia homolog (mouse)	Elephant, Rabbit
FAM92B	family with sequence similarity 92, member B	Elephant, Rabbit
CDT1	chromatin licensing and DNA replication factor 1	Elephant, Rabbit
FANCF	Fanconi anemia, complementation group F	Elephant, Rabbit
TONSL	tonsoku-like, DNA repair protein	Elephant, Rabbit
VSTM2A	V-set and transmembrane domain containing 2A	Elephant, Rabbit
PRRT3	proline-rich transmembrane protein 3	Elephant, Rabbit
MLLT3	myeloid/lymphoid or mixed-lineage leukemia; translocated to, 3	Elephant, Rabbit
MAMSTR	MEF2 activating motif and SAP domain containing transcriptional regulator	Elephant, Rabbit
IL1R1	interleukin 1 receptor, type I	Elephant, Rabbit
LRRC66	leucine rich repeat containing 66	Elephant, Rabbit
ENTPD1	ectonucleoside triphosphate diphosphohydrolase 1	Elephant, Rabbit
ERICH3	glutamate-rich 3	Elephant, Rabbit
PTPRH	protein tyrosine phosphatase, receptor type, H	Elephant, Rabbit
TNFSF15	tumor necrosis factor (ligand) superfamily, member 15	Giant panda, Horse
F3	coagulation factor III (thromboplastin, tissue factor)	Giant panda, Horse
AUP1	ancient ubiquitous protein 1	Giant panda, Horse
PEX26	peroxisomal biogenesis factor 26	Giant panda, Horse
TLDC2	TBC/LysM-associated domain containing 2	Giant panda, Horse
RP2	retinitis pigmentosa 2 (X-linked recessive)	Giant panda, Horse
HEMGN	hemogen	Giant panda, Horse
PRRT4	proline-rich transmembrane protein 4	Giant panda, Horse
IMPG1	interphotoreceptor matrix proteoglycan 1	Giant panda, Horse
ECI2	enoyl-CoA delta isomerase 2	Giant panda, Horse
LRRC63	leucine rich repeat containing 63	Giant panda, Horse
HMBS	hydroxymethylbilane synthase	Giant panda, Horse
CABLES1	Cdk5 and Abl enzyme substrate 1	Giant panda, Horse
AKAP3	A kinase (PRKA) anchor protein 3	Giant panda, Rabbit
MPV17	MpV17 mitochondrial inner membrane protein	Giant panda, Rabbit
MTDH	metadherin	Giant panda, Rabbit
PFN2	profilin 2	Giant panda, Rabbit
C2orf80	chromosome 2 open reading frame 80	Giant panda, Rabbit
MANBAL	mannosidase, beta A, lysosomal-like	Giant panda, Rabbit
CATSPER4	cation channel, sperm associated 4	Giant panda, Rabbit
NRD1	nardilysin (N-arginine dibasic convertase)	Giant panda, Rabbit
CPD	carboxypeptidase D	Horse, Rabbit
LRIF1	ligand dependent nuclear receptor interacting factor 1	Horse, Rabbit
C4orf17	chromosome 4 open reading frame 17	Horse, Rabbit
DMTN	dematin actin binding protein	Horse, Rabbit
ZNF341	zinc finger protein 341	Horse, Rabbit
SLC35G1	solute carrier family 35, member G1	Horse, Rabbit
TRIM25	tripartite motif containing 25	Horse, Rabbit
RAB44	RAB44, member RAS oncogene family	Horse, Rabbit
PARP9	poly (ADP-ribose) polymerase family, member 9	Horse, Rabbit
NYNRIN	NYN domain and retroviral integrase containing	Horse, Rabbit
FAM71D	family with sequence similarity 71, member D	Horse, Rabbit
TMEM67	transmembrane protein 67	Horse, Rabbit
CEBPZ	CCAAT/enhancer binding protein (C/EBP), zeta	Horse, Rabbit
GLIPR1L2	GLI pathogenesis-related 1 like 2	Horse, Rabbit
TFPI	tissue factor pathway inhibitor (lipoprotein-associated coagulation inhibitor)	Horse, Rabbit

## Sheet: Datasheet S6
Datasheet S6. Felidae-specific genes having function altering amino acid changes
Human gene symbol	Position of the human	Other species residue	Felidae residue	PolyPhen2	PROVEAN	KEGG pathway
IL15	30	G	C	benign	deleterious	Jak-STAT signaling pathway & TNF signaling pathway & Cytokine-cytokine receptor interaction & Intestinal immune network for IgA production & Rheumatoid arthritis & HTLV-I infection & Herpes simplex infection
CD86	23	A	V	benign	deleterious	Cell adhesion molecules (CAMs) & Intestinal immune network for IgA production & Toll-like receptor signaling pathway & Transcriptional misregulation in cancer & Allograft rejection & Autoimmune thyroid disease & Graft-versus-host disease & Rheumatoid arthritis & Systemic lupus erythematosus & Viral myocarditis & Type I diabetes mellitus
CD34	313	N	K	probably damaging	deleterious	Cell adhesion molecules (CAMs) & Hematopoietic cell lineage
ZP3	206	S	R	probably damaging	deleterious
IL1A	29	S	T	benign	deleterious	MAPK signaling pathway & Cytokine-cytokine receptor interaction & Apoptosis & Hematopoietic cell lineage & Osteoclast differentiation & Graft-versus-host disease & Inflammatory bowel disease (IBD) & Rheumatoid arthritis & Prion diseases & Non-alcoholic fatty liver disease (NAFLD) & Type I diabetes mellitus & Pertussis & Salmonella infection & Tuberculosis & Influenza A & Measles & Leishmaniasis
IL1A	67	F	L	possibly damaging	deleterious	MAPK signaling pathway & Cytokine-cytokine receptor interaction & Apoptosis & Hematopoietic cell lineage & Osteoclast differentiation & Graft-versus-host disease & Inflammatory bowel disease (IBD) & Rheumatoid arthritis & Prion diseases & Non-alcoholic fatty liver disease (NAFLD) & Type I diabetes mellitus & Pertussis & Salmonella infection & Tuberculosis & Influenza A & Measles & Leishmaniasis
CYP17A1	41	P	L	benign	deleterious
PSIP1	485	Q	P	possibly damaging	deleterious
MS4A1	202	F	L	benign	deleterious	Hematopoietic cell lineage
BDNF	159	V	G	possibly damaging	neutral	MAPK signaling pathway & cAMP signaling pathway & Neurotrophin signaling pathway & Huntington's disease & Alcoholism & Cocaine addiction
CD2	220	G	S	probably damaging	deleterious	Biosynthesis of secondary metabolites & Porphyrin and chlorophyll metabolism & Fanconi anemia pathway & ABC transporters & Jak-STAT signaling pathway & PI3K-Akt signaling pathway & Cell adhesion molecules (CAMs) & Cytokine-cytokine receptor interaction & Endocytosis & Peroxisome & Phagosome & B cell receptor signaling pathway & Complement and coagulation cascades & Hematopoietic cell lineage & In…
IL18R1	35	P	F	benign	deleterious	TNF signaling pathway & Cytokine-cytokine receptor interaction & Inflammatory bowel disease (IBD)
IL18R1	415	F	Y	benign	deleterious	TNF signaling pathway & Cytokine-cytokine receptor interaction & Inflammatory bowel disease (IBD)
ZP2	110	V	T	benign	deleterious
ZP2	202	A	V	probably damaging	deleterious
ALB	137	P	G	benign	deleterious	Metabolic pathways & Galactose metabolism & Fanconi anemia pathway & Rap1 signaling pathway & Ras signaling pathway & Endocrine and other factor-regulated calcium reabsorption & Pathways in cancer & Pancreatic cancer
ACE2	688	P	S	benign	deleterious	Terpenoid backbone biosynthesis & Renin-angiotensin system & Protein digestion and absorption & Alzheimer's disease
TYRP1	149	D	H	benign	deleterious	Metabolic pathways & Tyrosine metabolism & Melanogenesis
PDC	178	G	R	benign	deleterious	Cell adhesion molecules (CAMs) & Endocytosis & Apoptosis & T cell receptor signaling pathway & Olfactory transduction & MicroRNAs in cancer & Proteoglycans in cancer
CFTR	991	M	V	benign	deleterious	ABC transporters & AMPK signaling pathway & cAMP signaling pathway & Bile secretion & Gastric acid secretion & Pancreatic secretion & Vibrio cholerae infection
SELL	227	L	V	benign	deleterious	Cell adhesion molecules (CAMs)
CEP290	1141	D	G	probably damaging	deleterious
CEP290	1605	T	A	possibly damaging	neutral
CEP290	349	N	S	benign	deleterious
CEP290	43	E	A	benign	deleterious
SLC35F2	249	Y	C	benign	deleterious
SLC45A2	516	L	M	possibly damaging	neutral
LAMP1	293	N	D	possibly damaging	deleterious	Lysosome & Phagosome & Tuberculosis
GDF9	143	N	H	benign	deleterious	Ovarian steroidogenesis
GDF9	153	L	F	possibly damaging	deleterious	Ovarian steroidogenesis
GDF9	160	Y	F	possibly damaging	deleterious	Ovarian steroidogenesis
GDF9	369	N	S	benign	deleterious	Ovarian steroidogenesis
CTTNBP2	670	P	T	benign	deleterious
CTTNBP2	775	K	T	benign	deleterious
TNFSF13	147	G	S	benign	deleterious	NF-kappa B signaling pathway & Cytokine-cytokine receptor interaction & Intestinal immune network for IgA production & Rheumatoid arthritis
MYC	273	D	E	probably damaging	neutral	ErbB signaling pathway & Hippo signaling pathway - fly & Hippo signaling pathway & Jak-STAT signaling pathway & MAPK signaling pathway & PI3K-Akt signaling pathway & Plant hormone signal transduction & TGF-beta signaling pathway & Wnt signaling pathway & Cell cycle & Signaling pathways regulating pluripotency of stem cells & Thyroid hormone signaling pathway & Central carbon metabolism in cancer …
CDKAL1	284	E	R	benign	deleterious
CDKAL1	331	M	T	benign	deleterious
GNRHR	93	I	L	probably damaging	neutral	Neuroactive ligand-receptor interaction & GnRH signaling pathway
SIRT1	616	V	I	possibly damaging	neutral	AMPK signaling pathway & FoxO signaling pathway & MicroRNAs in cancer & Amphetamine addiction
CENPJ	1240	D	N	probably damaging	deleterious
CENPJ	1332	V	I	possibly damaging	neutral
MIPEP	568	C	G	benign	deleterious
RNF6	161	G	E	probably damaging	neutral
CDADC1	367	C	W	benign	deleterious
RB1	178	S	G	possibly damaging	neutral	Calcium signaling pathway & Jak-STAT signaling pathway & cAMP signaling pathway & cGMP-PKG signaling pathway & Cytokine-cytokine receptor interaction & Neuroactive ligand-receptor interaction & Endocytosis & Phagosome & Regulation of actin cytoskeleton & Cell cycle & Gap junction & Complement and coagulation cascades & Ovarian steroidogenesis & Adrenergic signaling in cardiomyocytes & Bile secret…
CCDC122	174	Q	K	probably damaging	deleterious
DNAJC15	49	A	T	possibly damaging	neutral
OLFM4	195	T	S	benign	deleterious
OLFM4	269	Y	F	possibly damaging	deleterious
RNF219	136	G	S	possibly damaging	neutral
RNF219	507	L	I	possibly damaging	neutral
OXGR1	127	F	Y	probably damaging	neutral
OXGR1	17	Y	F	possibly damaging	neutral
LIG4	499	V	M	possibly damaging	neutral	Non-homologous end-joining
LIG4	682	I	L	possibly damaging	neutral	Non-homologous end-joining
ABHD13	332	S	P	possibly damaging	neutral
ATP4B	176	K	R	possibly damaging	neutral	Oxidative phosphorylation & Gastric acid secretion & Collecting duct acid secretion
ATP4B	180	I	V	possibly damaging	neutral	Oxidative phosphorylation & Gastric acid secretion & Collecting duct acid secretion
ATP4B	53	G	A	probably damaging	deleterious	Oxidative phosphorylation & Gastric acid secretion & Collecting duct acid secretion
TRIM58	109	E	V	possibly damaging	deleterious
TRIM58	153	E	K	possibly damaging	deleterious
TRIM58	204	L	M	probably damaging	neutral
CDO1	189	T	I	benign	deleterious	Metabolic pathways & Cysteine and methionine metabolism & Taurine and hypotaurine metabolism & Retinol metabolism
RAD50	1281	E	K	possibly damaging	neutral	Homologous recombination & Non-homologous end-joining
RAD50	528	L	I	possibly damaging	neutral	Homologous recombination & Non-homologous end-joining
CAMLG	101	G	D	benign	deleterious
CATSPER3	119	V	I	possibly damaging	neutral
LECT2	130	Y	H	probably damaging	deleterious
KIF20A	347	I	V	probably damaging	neutral
KIAA0141	347	D	H	probably damaging	deleterious
TXNDC15	188	F	S	probably damaging	deleterious
SRA1	174	D	E	benign	deleterious
TMCO6	221	A	V	possibly damaging	deleterious
TMCO6	441	S	P	probably damaging	neutral
TMCO6	76	R	Q	probably damaging	neutral
YIPF5	21	Q	H	probably damaging	deleterious
GPR151	266	E	D	probably damaging	neutral
PLAC8L1	56	A	D	possibly damaging	deleterious
RGS7BP	70	L	M	probably damaging	neutral
CWC27	277	E	G	benign	deleterious
CENPK	161	F	L	benign	deleterious
MRPS27	167	K	T	probably damaging	deleterious
MRPS27	366	L	P	probably damaging	deleterious
UTP15	117	Q	H	probably damaging	neutral	Ribosome biogenesis in eukaryotes
FAM169A	373	A	V	benign	deleterious
HMGCR	906	K	N	possibly damaging	neutral	Biosynthesis of secondary metabolites & Metabolic pathways & Terpenoid backbone biosynthesis & AMPK signaling pathway & Bile secretion
MSH3	447	S	R	benign	deleterious	Mismatch repair & Pathways in cancer & Colorectal cancer
MSH3	685	Y	F	possibly damaging	neutral	Mismatch repair & Pathways in cancer & Colorectal cancer
FAM81B	138	D	E	possibly damaging	deleterious
FAM81B	376	K	T	benign	deleterious
NOP16	78	V	I	probably damaging	neutral
STARD4	187	D	N	probably damaging	deleterious
STC2	105	D	E	probably damaging	deleterious
CREBRF	166	N	A	benign	deleterious
ARHGEF37	113	L	S	possibly damaging	deleterious
ARHGEF37	238	E	G	benign	deleterious
ARHGEF37	282	D	Y	benign	deleterious
ARHGEF37	287	F	L	benign	deleterious
CARD6	67	K	R	probably damaging	deleterious	NOD-like receptor signaling pathway
TTC33	70	A	V	possibly damaging	deleterious
LIFR	743	K	R	probably damaging	neutral	Jak-STAT signaling pathway & Cytokine-cytokine receptor interaction & Signaling pathways regulating pluripotency of stem cells
GEMIN5	1437	R	S	possibly damaging	neutral	RNA transport
GEMIN5	713	S	P	probably damaging	deleterious	RNA transport
C7	229	S	A	possibly damaging	neutral	Biosynthesis of secondary metabolites & Insect hormone biosynthesis & RNA transport & Protein processing in endoplasmic reticulum & RNA degradation & Ubiquitin mediated proteolysis & Phagosome & Apoptosis & Cell cycle - yeast & Cell cycle & Meiosis - yeast & Oocyte meiosis & Complement and coagulation cascades & Insulin signaling pathway & Progesterone-mediated oocyte maturation & Protein digesti…
C7	290	S	G	benign	deleterious	Biosynthesis of secondary metabolites & Insect hormone biosynthesis & RNA transport & Protein processing in endoplasmic reticulum & RNA degradation & Ubiquitin mediated proteolysis & Phagosome & Apoptosis & Cell cycle - yeast & Cell cycle & Meiosis - yeast & Oocyte meiosis & Complement and coagulation cascades & Insulin signaling pathway & Progesterone-mediated oocyte maturation & Protein digesti…
C7	547	D	E	possibly damaging	deleterious	Biosynthesis of secondary metabolites & Insect hormone biosynthesis & RNA transport & Protein processing in endoplasmic reticulum & RNA degradation & Ubiquitin mediated proteolysis & Phagosome & Apoptosis & Cell cycle - yeast & Cell cycle & Meiosis - yeast & Oocyte meiosis & Complement and coagulation cascades & Insulin signaling pathway & Progesterone-mediated oocyte maturation & Protein digesti…
AGXT2	314	G	E	probably damaging	deleterious	Metabolic pathways & Glycerophospholipid metabolism & Alanine, aspartate and glutamate metabolism & Glycine, serine and threonine metabolism & Lysine degradation
AGXT2	448	S	G	possibly damaging	deleterious	Metabolic pathways & Glycerophospholipid metabolism & Alanine, aspartate and glutamate metabolism & Glycine, serine and threonine metabolism & Lysine degradation
AGXT2	514	K	Q	probably damaging	neutral	Metabolic pathways & Glycerophospholipid metabolism & Alanine, aspartate and glutamate metabolism & Glycine, serine and threonine metabolism & Lysine degradation
ACER1	82	F	L	probably damaging	deleterious
TMED1	152	E	G	possibly damaging	deleterious
SWSAP1	155	L	V	possibly damaging	neutral
HSH2D	260	L	F	probably damaging	deleterious
KIAA1143	61	V	I	possibly damaging	neutral
LRRC2	222	S	A	probably damaging	neutral
LRRC2	266	L	I	probably damaging	neutral
TMEM89	137	E	D	possibly damaging	neutral
CCDC71	409	P	S	possibly damaging	deleterious
CCDC36	158	T	A	possibly damaging	deleterious
C3orf62	109	P	A	probably damaging	deleterious
C3orf62	182	T	A	probably damaging	deleterious
C3orf62	186	T	A	probably damaging	deleterious
C3orf62	199	E	A	probably damaging	deleterious
C3orf62	201	N	S	probably damaging	neutral
C3orf62	209	D	G	probably damaging	deleterious
C3orf62	260	T	A	possibly damaging	neutral
IFRD2	88	S	R	possibly damaging	neutral
PARP3	158	T	M	probably damaging	deleterious
PARP3	259	E	K	possibly damaging	deleterious
PARP3	41	E	K	possibly damaging	neutral
GLT8D1	182	A	T	possibly damaging	neutral
GNL3	319	A	T	possibly damaging	deleterious	Ribosome biogenesis in eukaryotes
PDE12	409	P	Q	possibly damaging	deleterious
PDE12	509	V	A	possibly damaging	deleterious
SNTN	135	D	E	probably damaging	deleterious
EOGT	434	T	S	benign	deleterious	Other types of O-glycan biosynthesis
TMF1	738	K	R	probably damaging	neutral
SHQ1	433	E	D	probably damaging	neutral
SHQ1	497	E	K	possibly damaging	neutral
RAD18	91	H	Q	benign	deleterious
FANCD2OS	36	P	S	probably damaging	neutral
IRAK2	128	E	G	possibly damaging	neutral	Apoptosis & Neurotrophin signaling pathway & Tuberculosis
IRAK2	349	P	S	probably damaging	deleterious	Apoptosis & Neurotrophin signaling pathway & Tuberculosis
IFT122	1011	R	Q	possibly damaging	deleterious
IFT122	1040	T	P	possibly damaging	neutral
IFT122	932	A	S	possibly damaging	deleterious
IFT122	960	S	N	possibly damaging	neutral
TRH	60	Q	L	benign	deleterious	Calcium signaling pathway & Neuroactive ligand-receptor interaction
FIGNL1	406	V	I	possibly damaging	neutral
FIGNL1	534	S	C	possibly damaging	deleterious
DUS4L	136	L	V	possibly damaging	deleterious
CCDC146	597	E	A	probably damaging	deleterious
CCDC146	731	F	L	benign	deleterious
STEAP4	302	F	S	benign	deleterious
COL3A1	994	P	A	possibly damaging	deleterious
PON3	354	L	F	possibly damaging	deleterious
NUPL2	255	S	P	benign	deleterious	RNA transport
NPY	12	L	M	probably damaging	neutral	cAMP signaling pathway & Neuroactive ligand-receptor interaction & Adipocytokine signaling pathway & Alcoholism
SKAP2	209	E	Q	probably damaging	deleterious
DFNA5	111	S	R	probably damaging	deleterious
DFNA5	171	S	W	probably damaging	deleterious
DFNA5	298	P	L	probably damaging	deleterious
DFNA5	35	S	G	possibly damaging	deleterious
DFNA5	479	L	R	probably damaging	deleterious
DFNA5	71	V	A	probably damaging	deleterious
BMPER	539	R	K	probably damaging	neutral
TBX20	68	G	A	possibly damaging	neutral
ANLN	799	P	A	benign	deleterious
AOAH	357	N	D	benign	deleterious
AOAH	366	V	I	possibly damaging	neutral
GPR141	182	L	V	possibly damaging	neutral
PPP1R3A	1031	L	F	probably damaging	deleterious
PPP1R3A	317	K	I	probably damaging	deleterious
PPP1R3A	369	L	M	probably damaging	neutral
PPP1R3A	3	P	S	possibly damaging	deleterious
PPP1R3A	724	K	R	probably damaging	neutral
PPP1R3A	770	E	A	probably damaging	deleterious
TFEC	264	M	T	benign	deleterious
AASS	198	V	I	possibly damaging	neutral	Biosynthesis of secondary metabolites & Metabolic pathways & Lysine degradation
AASS	649	K	R	probably damaging	deleterious	Biosynthesis of secondary metabolites & Metabolic pathways & Lysine degradation
IQUB	259	K	R	benign	deleterious
IQUB	671	Q	E	benign	deleterious
FSCN3	9	R	Q	possibly damaging	neutral
FAM71F2	158	K	H	probably damaging	deleterious
ZC3HC1	438	K	Q	possibly damaging	neutral
MTPN	95	T	S	possibly damaging	neutral
CREB3L2	466	E	D	probably damaging	neutral
GSTK1	112	E	K	possibly damaging	deleterious	Glutathione metabolism & Drug metabolism - cytochrome P450 & Metabolism of xenobiotics by cytochrome P450 & Peroxisome & Chemical carcinogenesis
GSTK1	282	L	I	probably damaging	neutral	Glutathione metabolism & Drug metabolism - cytochrome P450 & Metabolism of xenobiotics by cytochrome P450 & Peroxisome & Chemical carcinogenesis
GSTK1	46	G	A	possibly damaging	deleterious	Glutathione metabolism & Drug metabolism - cytochrome P450 & Metabolism of xenobiotics by cytochrome P450 & Peroxisome & Chemical carcinogenesis
CASP2	348	A	D	probably damaging	deleterious
MKRN1	119	A	V	possibly damaging	neutral
MKRN1	293	N	S	possibly damaging	deleterious
VIPR2	102	K	T	benign	deleterious	cAMP signaling pathway & Neuroactive ligand-receptor interaction
WDR60	559	T	S	probably damaging	deleterious
WDR60	766	S	G	probably damaging	deleterious
WDR60	806	D	E	probably damaging	deleterious
WDR60	918	I	M	possibly damaging	deleterious
WDR60	954	S	G	probably damaging	deleterious
SPO11	97	T	R	probably damaging	deleterious	Meiosis - yeast
GCNT7	120	E	D	probably damaging	neutral
GCNT7	130	A	S	probably damaging	deleterious
GCNT7	185	I	L	possibly damaging	neutral
GCNT7	207	Q	H	probably damaging	deleterious
GCNT7	95	L	V	probably damaging	deleterious
PIGT	378	Y	H	possibly damaging	deleterious	Metabolic pathways & Glycosylphosphatidylinositol(GPI)-anchor biosynthesis
TOMM34	129	T	S	probably damaging	deleterious
TOMM34	48	E	G	probably damaging	deleterious
OSER1	66	T	S	probably damaging	neutral
TTI1	593	Q	R	possibly damaging	neutral
TTI1	622	S	G	probably damaging	neutral
CD40	166	S	R	benign	deleterious	NF-kappa B signaling pathway & Cell adhesion molecules (CAMs) & Cytokine-cytokine receptor interaction & Intestinal immune network for IgA production & T cell receptor signaling pathway & Toll-like receptor signaling pathway & Transcriptional misregulation in cancer & Allograft rejection & Asthma & Autoimmune thyroid disease & Primary immunodeficiency & Systemic lupus erythematosus & Viral myocar…
DSN1	291	V	M	probably damaging	neutral
FAM83C	671	K	N	probably damaging	neutral
AP5S1	9	T	N	probably damaging	deleterious
LAMP5	148	S	L	probably damaging	deleterious
LAMP5	273	R	Q	probably damaging	deleterious
OTOR	50	Y	F	benign	deleterious
MGME1	122	K	R	possibly damaging	neutral
CSRP2BP	582	D	N	benign	deleterious
ABHD12	166	S	T	possibly damaging	neutral
GCC2	1508	L	P	benign	deleterious
GCC2	291	E	V	benign	deleterious
GCC2	652	T	R	benign	deleterious
GCC2	916	L	Q	possibly damaging	deleterious
GCC2	989	K	R	benign	deleterious
FHL2	200	T	M	possibly damaging	deleterious	Osteoclast differentiation
IL1R1	153	N	H	probably damaging	deleterious	MAPK signaling pathway & NF-kappa B signaling pathway & Cytokine-cytokine receptor interaction & Apoptosis & Hematopoietic cell lineage & Inflammatory mediator regulation of TRP channels & Osteoclast differentiation & HTLV-I infection & Amoebiasis
IL1R1	465	G	E	benign	deleterious	MAPK signaling pathway & NF-kappa B signaling pathway & Cytokine-cytokine receptor interaction & Apoptosis & Hematopoietic cell lineage & Inflammatory mediator regulation of TRP channels & Osteoclast differentiation & HTLV-I infection & Amoebiasis
IL1R1	492	K	T	possibly damaging	deleterious	MAPK signaling pathway & NF-kappa B signaling pathway & Cytokine-cytokine receptor interaction & Apoptosis & Hematopoietic cell lineage & Inflammatory mediator regulation of TRP channels & Osteoclast differentiation & HTLV-I infection & Amoebiasis
PPP1R21	82	L	V	probably damaging	neutral
CFAP36	97	I	M	probably damaging	neutral
FANCL	164	N	K	benign	deleterious	Ubiquitin mediated proteolysis & Fanconi anemia pathway
FANCL	417	G	A	benign	deleterious	Ubiquitin mediated proteolysis & Fanconi anemia pathway
FAM161A	635	L	V	probably damaging	neutral
FAM161A	649	G	R	possibly damaging	deleterious
FAM161A	94	E	D	probably damaging	neutral
ETAA1	357	S	P	benign	deleterious
ETAA1	479	N	Y	possibly damaging	deleterious
ETAA1	520	S	F	possibly damaging	deleterious
BMP10	267	K	T	probably damaging	deleterious
C2orf42	127	G	S	probably damaging	deleterious
TPRKB	112	R	K	possibly damaging	neutral
TPRKB	97	A	S	probably damaging	neutral
MTHFD2	139	I	M	possibly damaging	neutral	Metabolic pathways & One carbon pool by folate
RTKN	373	Q	H	probably damaging	neutral
DOK1	437	P	S	possibly damaging	deleterious	Measles
SEMA4F	324	P	L	possibly damaging	deleterious
CKAP2L	293	K	R	possibly damaging	neutral
CKAP2L	531	L	F	probably damaging	deleterious
CKAP2L	675	M	I	benign	deleterious
POLR1B	320	V	I	probably damaging	neutral	Metabolic pathways & Purine metabolism & Pyrimidine metabolism & RNA polymerase
POLR1B	377	N	S	possibly damaging	deleterious	Metabolic pathways & Purine metabolism & Pyrimidine metabolism & RNA polymerase
POLR1B	943	T	S	possibly damaging	deleterious	Metabolic pathways & Purine metabolism & Pyrimidine metabolism & RNA polymerase
ZC3H6	976	L	Q	probably damaging	deleterious
MALL	53	P	A	benign	deleterious
MRPS5	308	Q	K	benign	deleterious	Ribosome
GPAT2	138	P	S	benign	deleterious	Metabolic pathways & Glycerolipid metabolism & Glycerophospholipid metabolism & Fat digestion and absorption
GPAT2	173	N	K	benign	deleterious	Metabolic pathways & Glycerolipid metabolism & Glycerophospholipid metabolism & Fat digestion and absorption
LBH	57	L	V	probably damaging	deleterious
IFT172	1584	A	T	possibly damaging	neutral
IFT172	1618	S	C	probably damaging	deleterious
IFT172	516	S	G	possibly damaging	deleterious
AGBL5	371	L	I	probably damaging	neutral
HADHA	525	A	V	probably damaging	deleterious	Biosynthesis of secondary metabolites & Carbon metabolism & Fatty acid metabolism & Metabolic pathways & Microbial metabolism in diverse environments & Butanoate metabolism & Propanoate metabolism & Biosynthesis of unsaturated fatty acids & Fatty acid degradation & Fatty acid elongation & Lysine degradation & Tryptophan metabolism & Valine, leucine and isoleucine degradation & beta-Alanine metabo…
HS1BP3	238	D	E	probably damaging	deleterious
RDH14	310	E	A	benign	deleterious
TRAPPC12	370	Q	R	benign	deleterious
PDLIM3	42	N	H	possibly damaging	deleterious
CENPU	67	K	E	possibly damaging	deleterious
PDGFRL	204	K	R	probably damaging	deleterious
FUT10	280	I	V	possibly damaging	neutral
TTI2	406	I	T	possibly damaging	deleterious
GNRH1	82	A	V	benign	deleterious
GNRH1	87	I	T	benign	deleterious
BAG4	288	P	H	probably damaging	deleterious	TNF signaling pathway
C8orf74	232	A	V	benign	deleterious
TMA16	155	N	T	benign	deleterious
PRMT9	392	P	S	benign	deleterious
GAB1	567	H	P	benign	deleterious	ErbB signaling pathway & Ras signaling pathway & Neurotrophin signaling pathway & Proteoglycans in cancer & Renal cell carcinoma & Bacterial invasion of epithelial cells
BBS7	254	R	L	benign	deleterious
LRIT3	571	T	V	probably damaging	deleterious
LRIT3	58	D	E	benign	deleterious
HADH	152	Q	H	benign	deleterious	Biosynthesis of secondary metabolites & Carbon metabolism & Fatty acid metabolism & Metabolic pathways & Microbial metabolism in diverse environments & Butanoate metabolism & Propanoate metabolism & Biosynthesis of unsaturated fatty acids & Fatty acid degradation & Fatty acid elongation & Lysine degradation & Tryptophan metabolism & Valine, leucine and isoleucine degradation & beta-Alanine metabo…
DAPP1	101	S	C	possibly damaging	deleterious	B cell receptor signaling pathway
C4orf17	204	L	V	possibly damaging	neutral
C4orf17	222	L	M	probably damaging	neutral
C4orf17	301	L	F	possibly damaging	deleterious
GPRIN3	193	E	K	probably damaging	deleterious
GPRIN3	321	E	G	probably damaging	deleterious
FAM13A	537	S	G	possibly damaging	deleterious
FAM13A	764	A	V	benign	deleterious
FAM13A	961	E	Q	probably damaging	neutral
MEPE	300	G	E	probably damaging	deleterious
DMP1	310	E	D	probably damaging	neutral
CXCL10	73	R	T	possibly damaging	deleterious	TNF signaling pathway & Cytokine-cytokine receptor interaction & Chemokine signaling pathway & Cytosolic DNA-sensing pathway & RIG-I-like receptor signaling pathway & Toll-like receptor signaling pathway & Influenza A
AFP	18	S	P	benign	deleterious	Hippo signaling pathway
IGJ	122	T	V	possibly damaging	deleterious
ENAM	125	P	T	benign	deleterious
ENAM	393	N	T	possibly damaging	deleterious
ENAM	789	Q	R	benign	deleterious
STBD1	354	W	R	probably damaging	deleterious
AMTN	72	A	P	benign	deleterious
AMTN	94	Q	P	probably damaging	deleterious
ODAM	100	F	L	benign	deleterious
ODAM	225	G	D	probably damaging	deleterious
ODAM	228	P	S	possibly damaging	deleterious
ODAM	55	N	T	probably damaging	deleterious
TECRL	185	L	V	probably damaging	deleterious
PAICS	293	K	A	benign	deleterious	Metabolic pathways & Purine metabolism
NFXL1	373	N	H	benign	deleterious
GRXCR1	98	N	H	probably damaging	neutral
LIAS	153	P	G	benign	deleterious
TMEM156	106	K	T	possibly damaging	deleterious
DTHD1	403	G	R	benign	deleterious
ZCCHC4	483	N	I	benign	deleterious
PPARGC1A	146	P	T	probably damaging	deleterious	AMPK signaling pathway & Adipocytokine signaling pathway & Insulin signaling pathway & Huntington's disease
PPARGC1A	228	T	I	probably damaging	deleterious	AMPK signaling pathway & Adipocytokine signaling pathway & Insulin signaling pathway & Huntington's disease
PPARGC1A	329	V	G	possibly damaging	neutral	AMPK signaling pathway & Adipocytokine signaling pathway & Insulin signaling pathway & Huntington's disease
PPARGC1A	630	R	G	unknown	deleterious	AMPK signaling pathway & Adipocytokine signaling pathway & Insulin signaling pathway & Huntington's disease
NCAPG	1004	L	V	possibly damaging	neutral
NCAPG	605	V	I	probably damaging	neutral
CLNK	404	K	R	possibly damaging	neutral
CLNK	437	I	M	probably damaging	deleterious
BST1	184	S	T	probably damaging	deleterious	Metabolic pathways & Nicotinate and nicotinamide metabolism & Pancreatic secretion & Salivary secretion
DCDC2	123	S	R	probably damaging	deleterious
DCDC2	125	I	L	probably damaging	neutral
NUP153	1293	T	A	benign	deleterious	RNA transport
NUP153	1312	S	G	benign	deleterious	RNA transport
NUP153	1370	P	S	probably damaging	deleterious	RNA transport
NUP153	314	S	T	possibly damaging	neutral	RNA transport
NUP153	410	K	N	benign	deleterious	RNA transport
NUP153	749	K	R	benign	deleterious	RNA transport
NUP153	815	L	V	probably damaging	deleterious	RNA transport
TBC1D7	97	F	C	probably damaging	deleterious
BLOC1S5	111	A	T	probably damaging	deleterious
LY86	70	F	L	benign	deleterious
RPP40	98	N	H	probably damaging	deleterious	RNA transport & Ribosome biogenesis in eukaryotes
BPHL	220	P	S	benign	deleterious
RPP21	150	P	C	probably damaging	deleterious	RNA transport
MRPS18B	120	V	L	benign	deleterious	Viral carcinogenesis
MRPS18B	14	P	L	benign	deleterious	Viral carcinogenesis
MRPS18B	222	G	S	probably damaging	neutral	Viral carcinogenesis
TCF19	148	G	C	probably damaging	deleterious
APOM	10	L	F	probably damaging	neutral
HSD17B8	141	A	L	probably damaging	deleterious	Metabolic pathways & Steroid hormone biosynthesis
WDR46	140	E	Q	possibly damaging	neutral
GLO1	70	L	I	possibly damaging	neutral	Pyruvate metabolism & MAPK signaling pathway - yeast
DAAM2	673	I	V	possibly damaging	neutral
SLC26A8	151	F	Y	probably damaging	deleterious
SLC26A8	299	I	M	possibly damaging	neutral
SLC26A8	879	D	T	probably damaging	deleterious
PNPLA1	260	A	D	probably damaging	deleterious
MRPS10	183	T	I	benign	deleterious	Ribosome
GLTSCR1L	37	N	S	benign	deleterious
ZNF318	406	S	P	probably damaging	neutral
ZNF318	584	E	D	probably damaging	neutral
ENPP5	289	A	S	possibly damaging	neutral
MEP1A	348	S	R	probably damaging	deleterious	Protein digestion and absorption
MEP1A	670	S	N	possibly damaging	neutral	Protein digestion and absorption
CRISP1	109	P	A	possibly damaging	deleterious
GCM1	171	K	R	probably damaging	neutral
KLHL31	191	A	T	possibly damaging	neutral
HMGCLL1	341	L	I	possibly damaging	neutral
GFRAL	177	N	S	benign	deleterious
SLC17A5	68	V	I	probably damaging	neutral	Lysosome
IMPG1	248	K	T	benign	deleterious
PGM3	160	S	T	possibly damaging	deleterious
PGM3	313	Y	H	benign	deleterious
PGM3	462	G	D	benign	deleterious
C6orf165	190	I	V	probably damaging	neutral
SPACA1	136	L	M	possibly damaging	neutral
OSTM1	212	L	M	possibly damaging	neutral
FRK	197	S	R	possibly damaging	deleterious	Plant-pathogen interaction
COL10A1	132	A	P	probably damaging	neutral
COL10A1	399	P	L	unknown	deleterious
COL10A1	584	P	S	unknown	deleterious
COL10A1	608	T	N	unknown	deleterious
FAM26E	74	W	M	probably damaging	deleterious
SAMD3	283	S	F	benign	deleterious
ARG1	13	A	V	benign	deleterious
ARG1	306	A	T	possibly damaging	neutral
SLC2A12	88	I	M	possibly damaging	neutral
IL22RA2	250	R	K	possibly damaging	neutral	Jak-STAT signaling pathway & Cytokine-cytokine receptor interaction
IFNGR1	60	T	I	probably damaging	deleterious	HIF-1 signaling pathway & Jak-STAT signaling pathway & Cytokine-cytokine receptor interaction & Natural killer cell mediated cytotoxicity & Osteoclast differentiation & Inflammatory bowel disease (IBD) & Salmonella infection & Tuberculosis & Herpes simplex infection & Influenza A & Measles & Chagas disease (American trypanosomiasis) & Leishmaniasis & Toxoplasmosis
TXLNB	145	A	G	possibly damaging	deleterious
TXLNB	511	H	R	probably damaging	deleterious
VTA1	260	G	A	possibly damaging	deleterious	Endocytosis
ZC2HC1B	158	L	M	possibly damaging	neutral
FBXO30	12	N	T	possibly damaging	neutral
RAB32	205	D	N	benign	deleterious
IYD	267	P	A	benign	deleterious	Thyroid hormone synthesis
IYD	95	E	A	benign	deleterious	Thyroid hormone synthesis
ARMT1	214	L	V	possibly damaging	neutral
ZDHHC14	225	F	L	possibly damaging	deleterious	Hippo signaling pathway - fly
SERAC1	206	S	C	probably damaging	neutral
SERAC1	654	N	D	probably damaging	neutral
ZFAND6	181	N	H	benign	deleterious
C15orf40	121	D	E	possibly damaging	deleterious
MRPL46	168	Q	K	benign	deleterious
ARRDC4	387	I	V	probably damaging	neutral
ARRDC4	389	E	Q	probably damaging	deleterious
CERS3	142	K	R	benign	deleterious
CERS3	207	L	F	benign	deleterious
LINS	11	L	F	possibly damaging	deleterious
LINS	160	L	M	probably damaging	neutral
LINS	163	K	E	possibly damaging	deleterious
LINS	176	K	T	benign	deleterious
LINS	450	L	V	possibly damaging	deleterious
PEAK1	359	S	G	probably damaging	neutral
CYP11A1	300	G	C	probably damaging	deleterious
UACA	189	R	K	possibly damaging	neutral
UACA	492	I	V	possibly damaging	neutral
UACA	778	K	Q	possibly damaging	neutral
UACA	817	K	N	probably damaging	deleterious
UACA	824	K	R	probably damaging	neutral
UACA	864	T	A	probably damaging	deleterious
GLCE	487	K	R	possibly damaging	neutral	Metabolic pathways & Glycosaminoglycan biosynthesis - HS/Hep
SLC51B	114	D	K	probably damaging	deleterious
SLC51B	57	R	K	possibly damaging	neutral
PLEKHO2	246	E	A	benign	deleterious
PLEKHO2	457	V	A	probably damaging	deleterious
SNX22	157	P	S	probably damaging	deleterious
FAM96A	12	L	R	probably damaging	deleterious
CA12	155	P	A	benign	deleterious	ABC transporters
TIPIN	66	K	R	possibly damaging	neutral
TIPIN	95	H	Y	benign	deleterious
CCNB2	320	L	I	possibly damaging	neutral
RFX7	1251	N	S	benign	deleterious
RFX7	1331	G	E	benign	deleterious
STRC	1371	D	N	benign	deleterious
STRC	1445	E	G	benign	deleterious
SNAP23	121	S	C	benign	deleterious	SNARE interactions in vesicular transport & Platelet activation
VPS18	110	S	C	benign	deleterious
GPR176	336	V	I	possibly damaging	neutral
NUTM1	341	P	S	probably damaging	deleterious
NUTM1	387	A	V	probably damaging	deleterious
NUTM1	812	S	T	possibly damaging	neutral
NUTM1	941	Q	H	probably damaging	deleterious
METTL17	322	L	S	probably damaging	neutral
TMEM253	142	A	T	probably damaging	deleterious
TMEM253	47	V	M	probably damaging	neutral
REM2	217	G	E	benign	deleterious	Osteoclast differentiation
HAUS4	32	E	K	probably damaging	deleterious
HAUS4	48	S	A	possibly damaging	neutral
TSSK4	124	L	H	probably damaging	neutral
TSSK4	255	K	L	possibly damaging	deleterious
DHRS1	288	L	M	possibly damaging	neutral
CIDEB	204	V	I	probably damaging	neutral
MBIP	103	E	G	possibly damaging	deleterious
MBIP	145	F	V	benign	deleterious
MBIP	294	Q	H	benign	deleterious
NGDN	266	S	N	possibly damaging	neutral
KLHL28	429	P	H	possibly damaging	neutral
DNAAF2	623	R	K	possibly damaging	neutral
DNAAF2	692	L	V	possibly damaging	neutral
NEMF	768	K	M	possibly damaging	deleterious
TMX1	263	Q	R	possibly damaging	neutral
CGRRF1	107	L	F	probably damaging	deleterious
LGALS3	24	G	A	unknown	deleterious
FBXO34	674	G	A	probably damaging	deleterious
KTN1	1196	N	S	probably damaging	deleterious
KTN1	214	K	R	probably damaging	deleterious
KTN1	250	E	D	possibly damaging	neutral
KTN1	666	H	R	probably damaging	deleterious
FANCM	1890	Q	R	benign	deleterious	Fanconi anemia pathway
FANCM	2003	K	R	benign	deleterious	Fanconi anemia pathway
FANCM	735	E	D	benign	deleterious	Fanconi anemia pathway
FANCM	774	E	K	benign	deleterious	Fanconi anemia pathway
AP5M1	400	L	S	possibly damaging	deleterious
SLC35F4	514	S	N	possibly damaging	neutral
ARID4A	512	K	R	benign	deleterious
SLC38A6	158	D	G	benign	deleterious
SLC38A6	353	K	R	probably damaging	neutral
SYT16	525	E	Q	probably damaging	deleterious
PIGH	127	A	G	benign	deleterious	Metabolic pathways & Glycosylphosphatidylinositol(GPI)-anchor biosynthesis
ZFYVE26	1428	R	Q	benign	deleterious
ZFYVE26	1531	P	V	benign	deleterious
ZFYVE26	1922	V	M	possibly damaging	neutral
EXD2	168	C	S	benign	deleterious
PTGR2	123	D	N	benign	deleterious
HEATR4	227	G	R	possibly damaging	deleterious
NPC2	103	K	Q	possibly damaging	deleterious	Lysosome
NPC2	125	V	M	probably damaging	neutral	Lysosome
NPC2	75	H	Y	benign	deleterious	Lysosome
DLST	156	A	P	probably damaging	neutral	Biosynthesis of secondary metabolites & Carbon metabolism & Metabolic pathways & Microbial metabolism in diverse environments & Citrate cycle (TCA cycle) & Lysine degradation
DLST	306	T	A	possibly damaging	neutral	Biosynthesis of secondary metabolites & Carbon metabolism & Metabolic pathways & Microbial metabolism in diverse environments & Citrate cycle (TCA cycle) & Lysine degradation
MLH3	1016	Q	R	possibly damaging	neutral	Mismatch repair
MLH3	1098	R	K	possibly damaging	neutral	Mismatch repair
MLH3	1272	R	S	probably damaging	deleterious	Mismatch repair
MLH3	1310	E	Q	probably damaging	deleterious	Mismatch repair
MLH3	562	C	S	benign	deleterious	Mismatch repair
MLH3	671	N	D	possibly damaging	deleterious	Mismatch repair
PROX2	351	G	S	probably damaging	deleterious
PROX2	79	P	L	probably damaging	deleterious
TMED8	166	A	T	possibly damaging	neutral
TDP1	218	E	Q	possibly damaging	neutral
TDP1	423	L	Q	benign	deleterious
BTBD7	341	V	G	possibly damaging	deleterious
WARS	33	K	Q	probably damaging	neutral	Aminoacyl-tRNA biosynthesis
DCLRE1C	325	I	V	possibly damaging	neutral	Non-homologous end-joining & Primary immunodeficiency
DCLRE1C	451	D	E	probably damaging	deleterious	Non-homologous end-joining & Primary immunodeficiency
DNAJC1	214	L	V	possibly damaging	neutral	Protein processing in endoplasmic reticulum
ENKUR	68	K	M	possibly damaging	deleterious
APBB1IP	199	L	S	benign	deleterious	Rap1 signaling pathway & Platelet activation
APBB1IP	209	E	D	possibly damaging	deleterious	Rap1 signaling pathway & Platelet activation
MASTL	606	D	G	benign	deleterious
MASTL	689	G	D	benign	deleterious
MTPAP	34	G	R	probably damaging	deleterious
DCP1B	516	P	L	probably damaging	deleterious	RNA degradation
CCDC77	125	V	A	probably damaging	deleterious
RHNO1	116	P	A	possibly damaging	deleterious
RHNO1	182	C	G	benign	deleterious
CDCA3	123	D	N	probably damaging	deleterious
CDCA3	244	K	E	possibly damaging	deleterious
MFAP5	26	V	A	probably damaging	neutral
C3AR1	176	F	L	probably damaging	deleterious	Neuroactive ligand-receptor interaction & Complement and coagulation cascades & Staphylococcus aureus infection
C3AR1	336	I	V	probably damaging	neutral	Neuroactive ligand-receptor interaction & Complement and coagulation cascades & Staphylococcus aureus infection
SLC15A5	313	F	L	probably damaging	deleterious
SLC15A5	47	L	F	probably damaging	deleterious
SLC15A5	559	L	Q	possibly damaging	deleterious
YBX3	320	P	S	probably damaging	deleterious
KIAA1467	404	T	A	probably damaging	deleterious
TM7SF3	330	F	L	possibly damaging	deleterious
TM7SF3	394	T	A	probably damaging	deleterious
REP15	150	E	D	probably damaging	deleterious
REP15	203	L	R	probably damaging	deleterious
REP15	82	T	S	benign	deleterious
SLC2A13	554	I	M	possibly damaging	neutral
LALBA	30	A	G	possibly damaging	deleterious	Metabolic pathways & Galactose metabolism
SPATS2	226	V	F	probably damaging	deleterious
MMP19	379	N	H	probably damaging	deleterious
MMP19	434	S	G	probably damaging	neutral
BAZ2B	1104	E	D	benign	deleterious
BAZ2B	1337	D	E	benign	deleterious
BAZ2B	1507	P	S	benign	deleterious
BAZ2B	343	H	Q	benign	deleterious
BAZ2B	373	F	Y	possibly damaging	neutral
BAZ2B	583	K	R	possibly damaging	neutral
BAZ2B	707	S	P	benign	deleterious
TBC1D30	81	A	C	benign	deleterious
TMBIM4	168	V	I	possibly damaging	neutral
HELB	292	K	Q	probably damaging	deleterious
HELB	347	E	Q	probably damaging	deleterious
NUP107	261	S	P	possibly damaging	deleterious	RNA transport
RAB3IP	141	T	P	possibly damaging	neutral
PTPRB	1185	E	V	benign	deleterious	Adherens junction
PTPRB	1277	K	T	benign	deleterious	Adherens junction
PTPRB	1321	F	L	benign	deleterious	Adherens junction
PTPRB	1866	H	L	benign	deleterious	Adherens junction
PTPRB	1902	K	I	benign	deleterious	Adherens junction
BBS10	388	S	G	benign	deleterious
BBS10	608	I	F	possibly damaging	deleterious
BBS10	665	L	I	probably damaging	neutral
CAPS2	525	A	V	benign	deleterious
CCDC59	184	A	T	probably damaging	deleterious
ALX1	239	C	G	probably damaging	deleterious
ALX1	267	N	H	benign	deleterious
ALX1	83	V	G	probably damaging	neutral
ALX1	90	T	P	probably damaging	neutral
NTS	46	I	T	possibly damaging	deleterious	Calcium signaling pathway & Neuroactive ligand-receptor interaction
C12orf50	401	N	S	possibly damaging	deleterious
POC1B	108	V	I	probably damaging	neutral
AMDHD1	180	L	G	benign	deleterious	Metabolic pathways & Histidine metabolism
NEDD1	27	S	P	probably damaging	deleterious
GAS2L3	300	S	A	possibly damaging	neutral
GAS2L3	314	P	L	probably damaging	deleterious
GAS2L3	519	A	T	probably damaging	neutral
GAS2L3	672	P	H	probably damaging	deleterious
PMCH	51	E	D	possibly damaging	neutral
C12orf45	161	I	F	probably damaging	deleterious
BPIFC	252	F	V	benign	deleterious
FBXO7	217	T	P	probably damaging	deleterious
FBXO7	275	K	N	probably damaging	deleterious
PVALB	93	D	N	probably damaging	deleterious
PVALB	99	G	D	possibly damaging	deleterious
GTPBP1	646	P	A	possibly damaging	neutral
MCHR1	350	S	Y	probably damaging	deleterious	Neuroactive ligand-receptor interaction
MCHR1	402	Q	R	possibly damaging	neutral	Neuroactive ligand-receptor interaction
CKAP4	163	Q	L	possibly damaging	deleterious	Protein processing in endoplasmic reticulum
ENTHD1	119	Y	H	benign	deleterious
ENTHD1	167	S	T	possibly damaging	neutral
ENTHD1	194	L	Q	probably damaging	deleterious
ENTHD1	332	L	S	probably damaging	deleterious
ENTHD1	423	S	P	benign	deleterious
ARFGAP3	144	P	S	probably damaging	deleterious
ARFGAP3	337	P	S	benign	deleterious
ERRFI1	382	I	V	probably damaging	neutral
DNAJC16	728	D	A	benign	deleterious
TNFRSF9	226	Q	R	benign	deleterious	Cytokine-cytokine receptor interaction
VWA5B1	335	P	L	possibly damaging	deleterious
VWA5B1	459	L	I	possibly damaging	neutral
IL22RA1	210	K	R	probably damaging	neutral	Jak-STAT signaling pathway & Cytokine-cytokine receptor interaction
IL22RA1	363	S	P	possibly damaging	deleterious	Jak-STAT signaling pathway & Cytokine-cytokine receptor interaction
NR0B2	194	E	K	probably damaging	deleterious	Bile secretion
NR0B2	201	E	K	benign	deleterious	Bile secretion
THRAP3	706	A	T	probably damaging	neutral
TMCO2	95	G	S	probably damaging	deleterious
TMCO2	96	S	A	probably damaging	neutral
SPATA6	435	R	H	probably damaging	neutral
TTC4	255	G	R	probably damaging	deleterious
TTC4	361	T	I	probably damaging	deleterious
TTC4	378	L	V	probably damaging	neutral
C8B	317	F	L	benign	deleterious	Complement and coagulation cascades & Systemic lupus erythematosus & Prion diseases & Amoebiasis
OMA1	367	L	F	probably damaging	deleterious
EFCAB7	220	P	S	benign	deleterious
UBE2U	110	L	F	probably damaging	deleterious	Ubiquitin mediated proteolysis
LEPR	395	N	S	benign	deleterious	AMPK signaling pathway & Jak-STAT signaling pathway & Cytokine-cytokine receptor interaction & Neuroactive ligand-receptor interaction & Adipocytokine signaling pathway & Non-alcoholic fatty liver disease (NAFLD)
LEPR	444	K	Q	probably damaging	deleterious	AMPK signaling pathway & Jak-STAT signaling pathway & Cytokine-cytokine receptor interaction & Neuroactive ligand-receptor interaction & Adipocytokine signaling pathway & Non-alcoholic fatty liver disease (NAFLD)
LEPR	485	P	S	benign	deleterious	AMPK signaling pathway & Jak-STAT signaling pathway & Cytokine-cytokine receptor interaction & Neuroactive ligand-receptor interaction & Adipocytokine signaling pathway & Non-alcoholic fatty liver disease (NAFLD)
LEPR	545	A	V	probably damaging	deleterious	AMPK signaling pathway & Jak-STAT signaling pathway & Cytokine-cytokine receptor interaction & Neuroactive ligand-receptor interaction & Adipocytokine signaling pathway & Non-alcoholic fatty liver disease (NAFLD)
LEPR	645	F	V	probably damaging	deleterious	AMPK signaling pathway & Jak-STAT signaling pathway & Cytokine-cytokine receptor interaction & Neuroactive ligand-receptor interaction & Adipocytokine signaling pathway & Non-alcoholic fatty liver disease (NAFLD)
IL12RB2	167	L	F	probably damaging	deleterious	Jak-STAT signaling pathway & Cytokine-cytokine receptor interaction & Inflammatory bowel disease (IBD)
C1orf177	199	K	R	possibly damaging	neutral
PPAP2B	116	S	P	possibly damaging	deleterious
KANK4	819	L	M	possibly damaging	neutral
KANK4	917	S	N	possibly damaging	neutral
ADGRL4	332	I	V	possibly damaging	neutral
ADGRL4	387	E	V	benign	deleterious
TGFBR3	103	L	V	possibly damaging	neutral
TGFBR3	241	N	S	benign	deleterious
TGFBR3	293	K	R	possibly damaging	neutral
TGFBR3	30	L	V	probably damaging	deleterious
TGFBR3	405	F	I	probably damaging	deleterious
TGFBR3	446	G	E	probably damaging	deleterious
TGFBR3	464	A	S	possibly damaging	neutral
TGFBR3	537	P	L	probably damaging	deleterious
TGFBR3	548	N	H	probably damaging	deleterious
TGFBR3	744	N	T	probably damaging	deleterious
FRRS1	471	H	Y	possibly damaging	deleterious
SASS6	265	T	M	probably damaging	deleterious
TRMT13	310	T	P	possibly damaging	neutral
S1PR1	177	L	F	probably damaging	deleterious	FoxO signaling pathway & Neuroactive ligand-receptor interaction
GSTM3	280	F	V	benign	deleterious
CD53	51	T	P	probably damaging	deleterious
LRIF1	471	T	I	probably damaging	neutral
LRIF1	616	V	E	probably damaging	neutral
HENMT1	117	T	V	possibly damaging	deleterious
HENMT1	195	R	Q	probably damaging	deleterious
HENMT1	226	E	K	possibly damaging	deleterious
HENMT1	266	Y	F	probably damaging	deleterious
HENMT1	383	D	A	possibly damaging	deleterious
CLCC1	510	P	S	probably damaging	deleterious
EPS8L3	138	M	V	benign	deleterious
EPS8L3	189	Y	F	possibly damaging	deleterious
EPS8L3	198	Q	R	possibly damaging	deleterious
EPS8L3	381	I	V	possibly damaging	neutral
EPS8L3	597	L	Q	probably damaging	deleterious
CTTNBP2NL	205	L	R	probably damaging	neutral
CTTNBP2NL	578	N	H	probably damaging	neutral
AP4B1	473	K	T	probably damaging	deleterious	Lysosome
AP4B1	508	D	N	probably damaging	deleterious	Lysosome
HAO2	117	V	A	possibly damaging	neutral
PRKAB2	72	P	H	possibly damaging	deleterious
CA14	276	A	T	probably damaging	neutral
FAM63A	100	P	T	benign	deleterious
FAM63A	409	D	N	benign	deleterious
PRUNE	140	V	I	possibly damaging	neutral	Purine metabolism
TMOD4	229	F	L	benign	deleterious
HNMT	187	G	R	benign	deleterious	Histidine metabolism
ORC4	302	L	M	probably damaging	neutral	Cell cycle - yeast & Cell cycle & Meiosis - yeast
NMI	279	H	Y	possibly damaging	deleterious
GALNT5	782	E	K	benign	deleterious
42070	116	D	E	possibly damaging	deleterious
42070	296	S	P	probably damaging	deleterious
METAP1D	74	V	A	benign	deleterious
GPR155	277	V	I	probably damaging	neutral
WIPF1	126	P	L	probably damaging	deleterious
ATP5G3	49	Q	R	possibly damaging	neutral
ATP5G3	50	N	T	benign	deleterious
CCDC141	114	A	T	possibly damaging	deleterious
CCDC141	250	Q	K	probably damaging	deleterious
ZSWIM2	204	L	I	possibly damaging	neutral
ZSWIM2	512	T	A	probably damaging	deleterious
ZSWIM2	599	G	R	probably damaging	deleterious
ZNF804A	368	D	E	possibly damaging	deleterious
ZNF804A	434	S	T	probably damaging	neutral
WDR75	753	N	S	possibly damaging	deleterious	Ribosome biogenesis in eukaryotes
WDR12	298	K	R	probably damaging	deleterious
PLEKHM3	257	Y	C	probably damaging	deleterious
PIKFYVE	1752	A	T	probably damaging	neutral	Inositol phosphate metabolism & Phosphatidylinositol signaling system & Phagosome & Regulation of actin cytoskeleton
CPO	238	Y	F	probably damaging	deleterious	Biosynthesis of secondary metabolites & Metabolic pathways & Porphyrin and chlorophyll metabolism
RUFY4	263	P	S	possibly damaging	deleterious
RUFY4	265	S	G	benign	deleterious
FAM134A	430	V	A	possibly damaging	neutral
ANKZF1	140	D	G	possibly damaging	deleterious
ANKZF1	421	T	A	probably damaging	deleterious
FARSB	220	Y	F	benign	deleterious	Aminoacyl-tRNA biosynthesis
FAM124B	240	K	Q	probably damaging	deleterious
SPHKAP	1389	V	A	benign	deleterious
SPHKAP	1556	D	H	possibly damaging	deleterious
SPHKAP	1723	E	G	possibly damaging	deleterious
GPR55	83	L	M	probably damaging	neutral
YBEY	38	G	A	possibly damaging	deleterious
HLCS	307	K	R	possibly damaging	deleterious	Metabolic pathways & Biotin metabolism
C21orf59	237	E	A	possibly damaging	deleterious
CLDN8	92	F	C	possibly damaging	neutral
RWDD2B	271	Q	E	possibly damaging	neutral
HTR1F	143	M	T	benign	deleterious
NSUN3	219	S	N	probably damaging	deleterious
NSUN3	46	S	T	possibly damaging	neutral
NIT2	47	S	C	possibly damaging	deleterious	Alanine, aspartate and glutamate metabolism
TMEM45A	134	L	F	possibly damaging	deleterious
TRMT10C	104	L	F	probably damaging	neutral
TRMT10C	111	H	Q	possibly damaging	deleterious
NXPE3	241	L	V	possibly damaging	neutral
NXPE3	316	Q	H	possibly damaging	neutral
IFT57	144	V	I	probably damaging	neutral
PLCXD2	140	W	S	possibly damaging	neutral
CCDC80	57	R	K	possibly damaging	neutral
C3orf17	206	Q	H	probably damaging	deleterious
C3orf17	422	T	A	probably damaging	deleterious
C3orf17	455	R	K	probably damaging	neutral
ARHGAP31	1439	S	N	probably damaging	neutral
TMEM39A	16	S	T	possibly damaging	neutral
HCLS1	381	V	I	possibly damaging	neutral
HCLS1	74	E	D	possibly damaging	neutral
PARP14	1243	V	M	probably damaging	deleterious
PARP14	1278	A	V	probably damaging	deleterious
PARP14	1552	T	I	probably damaging	deleterious
PARP14	1671	N	Y	probably damaging	deleterious
PARP14	353	C	S	probably damaging	deleterious
TCTEX1D2	77	I	V	possibly damaging	neutral
TM4SF19	135	T	M	probably damaging	deleterious
TM4SF19	44	T	S	possibly damaging	neutral
OSTN	4	W	G	probably damaging	deleterious
CLDN1	125	I	T	probably damaging	deleterious
SST	90	A	T	probably damaging	neutral	Sesquiterpenoid and triterpenoid biosynthesis & cAMP signaling pathway & Neuroactive ligand-receptor interaction & Gastric acid secretion
TMEM207	109	P	S	probably damaging	deleterious
KLHL6	226	D	E	possibly damaging	neutral
SAMD7	169	T	A	probably damaging	deleterious
OTOL1	29	T	P	probably damaging	neutral
ARL14	65	V	I	possibly damaging	neutral
SMC4	590	L	V	probably damaging	neutral	Proteasome & Cell cycle - yeast & Epstein-Barr virus infection
SMC4	781	S	L	benign	deleterious	Proteasome & Cell cycle - yeast & Epstein-Barr virus infection
LRRIQ4	161	I	V	possibly damaging	neutral
ACTRT3	328	A	V	probably damaging	deleterious
C3orf33	220	S	Y	benign	deleterious
CLRN1	143	I	M	probably damaging	neutral
EIF2A	70	L	R	possibly damaging	deleterious	Protein processing in endoplasmic reticulum & Viral carcinogenesis & Alzheimer's disease & Non-alcoholic fatty liver disease (NAFLD) & Epstein-Barr virus infection & Hepatitis C & Herpes simplex infection & Influenza A & Measles
ANKUB1	197	Y	F	possibly damaging	deleterious
ANKUB1	322	R	K	possibly damaging	neutral
A4GNT	326	G	S	possibly damaging	neutral
CEP63	113	K	N	possibly damaging	deleterious
CEP63	156	K	R	possibly damaging	deleterious
ACKR4	332	E	D	probably damaging	neutral
PIK3R4	1183	S	F	possibly damaging	deleterious	Regulation of autophagy
PIK3R4	1223	T	M	probably damaging	deleterious	Regulation of autophagy
PIK3R4	1227	S	C	probably damaging	deleterious	Regulation of autophagy
PIK3R4	1238	S	V	probably damaging	deleterious	Regulation of autophagy
OXNAD1	194	E	K	benign	deleterious
EFHB	810	C	S	benign	deleterious
NR1D2	277	E	D	possibly damaging	neutral
NGLY1	481	F	L	probably damaging	deleterious	Protein processing in endoplasmic reticulum
NGLY1	562	L	F	probably damaging	deleterious	Protein processing in endoplasmic reticulum
ENTPD3	513	R	G	possibly damaging	deleterious
ABHD5	104	V	I	probably damaging	neutral
PDCD6IP	819	Q	H	possibly damaging	neutral	Endocytosis
TCAIM	483	L	V	probably damaging	neutral
MMP13	416	Y	S	possibly damaging	deleterious
PDGFD	135	E	D	probably damaging	neutral
CWF19L2	145	D	G	possibly damaging	neutral
CWF19L2	292	Y	C	probably damaging	deleterious
ACAT1	220	T	G	benign	deleterious
NPAT	1225	N	S	benign	deleterious	Glycerophospholipid metabolism & Peroxisome
NPAT	160	P	S	benign	deleterious	Glycerophospholipid metabolism & Peroxisome
NPAT	342	N	Q	probably damaging	deleterious	Glycerophospholipid metabolism & Peroxisome
NPAT	350	Q	P	probably damaging	deleterious	Glycerophospholipid metabolism & Peroxisome
NPAT	524	L	F	probably damaging	neutral	Glycerophospholipid metabolism & Peroxisome
NPAT	579	K	E	possibly damaging	neutral	Glycerophospholipid metabolism & Peroxisome
NPAT	795	T	A	benign	deleterious	Glycerophospholipid metabolism & Peroxisome
NPAT	839	V	A	probably damaging	neutral	Glycerophospholipid metabolism & Peroxisome
C11orf65	309	S	L	probably damaging	neutral
EXPH5	1019	Y	S	probably damaging	deleterious
EXPH5	1024	R	T	possibly damaging	deleterious
EXPH5	1273	Q	R	possibly damaging	deleterious
EXPH5	136	K	R	possibly damaging	neutral
EXPH5	1437	N	S	benign	deleterious
EXPH5	1690	Q	P	benign	deleterious
EXPH5	186	P	R	possibly damaging	deleterious
EXPH5	240	T	A	benign	deleterious
EXPH5	330	A	T	probably damaging	deleterious
EXPH5	480	F	L	benign	deleterious
EXPH5	507	F	S	possibly damaging	deleterious
EXPH5	740	P	S	possibly damaging	deleterious
EXPH5	779	S	P	benign	deleterious
EXPH5	922	E	A	benign	deleterious
EXPH5	981	S	A	possibly damaging	deleterious
TEX12	29	Q	H	possibly damaging	deleterious
PTS	73	L	M	possibly damaging	neutral	Metabolic pathways & Microbial metabolism in diverse environments & Amino sugar and nucleotide sugar metabolism & Ascorbate and aldarate metabolism & Fructose and mannose metabolism & Galactose metabolism & Glycolysis / Gluconeogenesis & Pentose phosphate pathway & Starch and sucrose metabolism & Folate biosynthesis & Phosphotransferase system (PTS) & Peroxisome
COLCA2	215	D	N	possibly damaging	deleterious
COLCA2	254	N	S	possibly damaging	deleterious
RBM7	180	H	P	benign	deleterious
RBM7	238	Y	H	benign	deleterious
C11orf63	174	S	P	benign	deleterious
C11orf63	228	Y	C	benign	deleterious
C11orf63	328	Y	H	probably damaging	deleterious
ZNF202	165	P	A	probably damaging	deleterious
ZNF202	254	L	M	probably damaging	neutral
ZNF202	481	Y	F	benign	deleterious
CDON	1108	C	R	probably damaging	deleterious
CDON	1199	S	I	possibly damaging	neutral
TMEM45B	73	L	F	possibly damaging	deleterious
SNX19	1014	R	Q	possibly damaging	neutral
BARX2	249	P	A	possibly damaging	neutral
ACAD8	255	V	M	possibly damaging	neutral	Metabolic pathways & Valine, leucine and isoleucine degradation
CCDC82	197	D	S	probably damaging	deleterious
CCDC82	225	Q	P	benign	deleterious
PANX1	153	A	S	probably damaging	deleterious
PANX1	296	F	C	probably damaging	deleterious
TYR	74	V	M	possibly damaging	neutral	Biosynthesis of amino acids & Biosynthesis of secondary metabolites & Metabolic pathways & Phenylalanine, tyrosine and tryptophan biosynthesis & Tyrosine metabolism & Riboflavin metabolism & Betalain biosynthesis & Isoquinoline alkaloid biosynthesis & Natural killer cell mediated cytotoxicity & Melanogenesis & Axon guidance & Osteoclast differentiation
CCDC89	357	D	G	probably damaging	deleterious
PRCP	162	H	Y	benign	deleterious	Protein digestion and absorption
NARS2	117	V	I	possibly damaging	neutral
GAB2	292	V	I	possibly damaging	neutral	Ras signaling pathway & Fc epsilon RI signaling pathway & Fc gamma R-mediated phagocytosis & Osteoclast differentiation & Chronic myeloid leukemia
GAB2	397	N	S	probably damaging	neutral	Ras signaling pathway & Fc epsilon RI signaling pathway & Fc gamma R-mediated phagocytosis & Osteoclast differentiation & Chronic myeloid leukemia
KCNE3	69	L	I	possibly damaging	neutral	Protein digestion and absorption
IL18BP	67	L	M	probably damaging	neutral
HBE1	130	A	M	probably damaging	deleterious
UBQLN3	476	W	R	probably damaging	deleterious
HPX	452	Q	L	benign	deleterious
RRP8	215	A	V	possibly damaging	neutral
RNF141	120	Q	M	possibly damaging	neutral
RNF141	53	A	V	possibly damaging	neutral
RNF141	61	L	V	probably damaging	neutral
RNF141	65	Q	L	probably damaging	deleterious
RNF141	76	V	M	probably damaging	neutral
SERGEF	285	K	R	benign	deleterious
SAAL1	289	D	A	benign	deleterious
OVCH2	326	E	Q	possibly damaging	neutral
TCP11L1	190	L	V	benign	deleterious
TCP11L1	74	T	A	benign	deleterious
HSD17B12	249	K	T	benign	deleterious	Biosynthesis of secondary metabolites & Fatty acid metabolism & Metabolic pathways & Biosynthesis of unsaturated fatty acids & Fatty acid elongation & Steroid hormone biosynthesis
GIF	354	N	S	benign	deleterious	Vitamin digestion and absorption
TMEM109	66	D	E	probably damaging	neutral
POLA2	242	P	S	possibly damaging	neutral	Metabolic pathways & Purine metabolism & Pyrimidine metabolism & DNA replication
POLA2	433	P	S	probably damaging	neutral	Metabolic pathways & Purine metabolism & Pyrimidine metabolism & DNA replication
POLA2	75	S	P	possibly damaging	neutral	Metabolic pathways & Purine metabolism & Pyrimidine metabolism & DNA replication
NPAS4	489	L	M	probably damaging	neutral
MINPP1	416	I	M	probably damaging	neutral	Metabolic pathways & Glycolysis / Gluconeogenesis & Inositol phosphate metabolism
ASAH2	446	K	Q	probably damaging	deleterious	Metabolic pathways & Sphingolipid metabolism
MTR	1004	P	A	benign	deleterious	Biosynthesis of amino acids & Biosynthesis of secondary metabolites & Metabolic pathways & Cysteine and methionine metabolism & Glutathione metabolism & Selenocompound metabolism & One carbon pool by folate & RNA transport & Ribosome biogenesis in eukaryotes & mRNA surveillance pathway & RNA degradation
SPRTN	409	P	A	benign	deleterious
NUP133	1098	D	G	benign	deleterious	RNA transport
NUP133	218	G	E	possibly damaging	deleterious	RNA transport
NUP133	521	L	V	probably damaging	neutral	RNA transport
URB2	1417	D	G	probably damaging	deleterious
TMEM26	91	Y	H	possibly damaging	neutral
ZNF365	284	L	V	probably damaging	neutral
NRBF2	247	A	S	possibly damaging	neutral
SGPL1	227	E	A	benign	deleterious
SGPL1	565	P	S	possibly damaging	neutral
CFAP70	38	N	S	benign	deleterious
CFAP70	811	K	T	benign	deleterious
MYOZ1	155	G	R	possibly damaging	deleterious
MYOZ1	26	G	R	probably damaging	neutral
CHCHD1	90	Q	H	possibly damaging	deleterious
SAMD8	168	Q	H	probably damaging	neutral
ANXA11	403	S	N	possibly damaging	neutral
GDF2	248	S	P	probably damaging	deleterious
RPP30	218	K	R	possibly damaging	deleterious	RNA transport & Ribosome biogenesis in eukaryotes
SLC35G1	239	L	M	possibly damaging	neutral
ZNF518A	1429	T	M	probably damaging	deleterious
ZNF518A	1445	L	P	probably damaging	deleterious
OPALIN	57	R	S	benign	deleterious
RRP12	765	D	E	possibly damaging	deleterious
MMS19	613	P	L	possibly damaging	deleterious
R3HCC1L	147	F	V	benign	deleterious
R3HCC1L	496	S	C	possibly damaging	deleterious
R3HCC1L	582	E	D	benign	deleterious
R3HCC1L	77	R	T	possibly damaging	deleterious
COX15	103	H	N	benign	deleterious	Biosynthesis of secondary metabolites & Metabolic pathways & Oxidative phosphorylation & Porphyrin and chlorophyll metabolism & Two-component system
DNMBP	719	L	V	probably damaging	neutral
PIK3AP1	252	D	E	probably damaging	neutral	PI3K-Akt signaling pathway & B cell receptor signaling pathway
C10orf2	526	Q	P	probably damaging	deleterious
DPCD	101	S	N	possibly damaging	deleterious
HPS6	762	W	C	probably damaging	deleterious
ELOVL3	200	M	K	benign	deleterious	Fatty acid elongation
ELOVL3	253	F	Y	probably damaging	deleterious	Fatty acid elongation
SFR1	273	S	C	probably damaging	deleterious
CCDC186	34	E	D	probably damaging	neutral
TRUB1	348	T	A	probably damaging	neutral
FAM175B	235	E	A	probably damaging	deleterious
FAM175B	350	K	Q	probably damaging	neutral
FAM175B	355	G	D	possibly damaging	neutral
FAM175B	399	P	A	possibly damaging	neutral
CLRN3	57	R	Q	possibly damaging	neutral
DDX55	562	K	R	possibly damaging	deleterious
HPD	262	A	P	benign	deleterious	Metabolic pathways & Phenylalanine metabolism & Tyrosine metabolism & Ubiquinone and other terpenoid-quinone biosynthesis
FAM216A	132	R	K	possibly damaging	neutral
RAD9B	124	Q	E	benign	deleterious
RAD9B	224	T	S	possibly damaging	neutral
SDSL	198	A	T	probably damaging	deleterious
OASL	248	T	A	probably damaging	deleterious
OASL	296	L	F	probably damaging	deleterious
CCDC60	464	E	K	probably damaging	deleterious
CCDC157	112	P	R	probably damaging	deleterious
TCHP	224	M	V	possibly damaging	neutral
TCHP	389	E	A	possibly damaging	deleterious
TCHP	447	Q	R	benign	deleterious
SRRD	182	L	V	possibly damaging	neutral
MC2R	281	P	Q	probably damaging	neutral	cAMP signaling pathway & Neuroactive ligand-receptor interaction
TGIF1	289	P	S	probably damaging	neutral
ESCO1	118	L	F	possibly damaging	neutral
ESCO1	340	K	N	possibly damaging	neutral
HRH4	282	S	C	possibly damaging	deleterious	Neuroactive ligand-receptor interaction
HRH4	371	K	R	probably damaging	deleterious	Neuroactive ligand-receptor interaction
ELP2	614	D	G	probably damaging	deleterious
TPGS2	186	N	D	benign	deleterious
HAUS1	110	T	S	possibly damaging	deleterious
HAUS1	205	A	T	probably damaging	neutral
C18orf32	68	T	M	probably damaging	deleterious
ACAA2	16	P	A	benign	deleterious	Biosynthesis of secondary metabolites & Fatty acid metabolism & Metabolic pathways & Microbial metabolism in diverse environments & Fatty acid degradation & Fatty acid elongation & Valine, leucine and isoleucine degradation & Benzoate degradation
SKA1	127	P	H	benign	deleterious
SKA1	172	V	I	probably damaging	neutral
SERPINB5	181	K	R	probably damaging	neutral	p53 signaling pathway & MicroRNAs in cancer
SERPINB5	201	E	D	possibly damaging	neutral	p53 signaling pathway & MicroRNAs in cancer
SERPINB5	228	M	L	benign	deleterious	p53 signaling pathway & MicroRNAs in cancer
SERPINB5	334	I	M	possibly damaging	neutral	p53 signaling pathway & MicroRNAs in cancer
SERPINB5	61	E	G	possibly damaging	deleterious	p53 signaling pathway & MicroRNAs in cancer
SERPINB10	118	K	Q	probably damaging	deleterious
SERPINB10	297	E	Q	probably damaging	deleterious
MALT1	327	H	C	possibly damaging	deleterious	NF-kappa B signaling pathway & B cell receptor signaling pathway & T cell receptor signaling pathway & Tuberculosis
MALT1	688	L	V	probably damaging	deleterious	NF-kappa B signaling pathway & B cell receptor signaling pathway & T cell receptor signaling pathway & Tuberculosis
MALT1	823	E	D	probably damaging	neutral	NF-kappa B signaling pathway & B cell receptor signaling pathway & T cell receptor signaling pathway & Tuberculosis
KIAA0020	341	P	A	benign	deleterious
TMEM252	27	F	L	probably damaging	deleterious
GDA	469	L	V	benign	deleterious
RASEF	323	E	Q	probably damaging	neutral
RASEF	326	R	Q	benign	deleterious
DMRTA1	221	K	N	probably damaging	deleterious
CAAP1	292	D	E	probably damaging	neutral
CAAP1	311	S	G	possibly damaging	neutral
IFNK	71	E	D	possibly damaging	neutral	Jak-STAT signaling pathway & Cytokine-cytokine receptor interaction & RIG-I-like receptor signaling pathway
IFNK	73	L	Q	probably damaging	deleterious	Jak-STAT signaling pathway & Cytokine-cytokine receptor interaction & RIG-I-like receptor signaling pathway
IFNK	77	Q	P	probably damaging	deleterious	Jak-STAT signaling pathway & Cytokine-cytokine receptor interaction & RIG-I-like receptor signaling pathway
FAM214B	167	G	A	probably damaging	neutral
FAM166B	104	I	L	possibly damaging	neutral
CA9	369	S	A	possibly damaging	neutral	ABC transporters
CA9	408	S	P	probably damaging	deleterious	ABC transporters
CREB3	173	V	L	probably damaging	deleterious	AMPK signaling pathway & PI3K-Akt signaling pathway & TNF signaling pathway & cAMP signaling pathway & cGMP-PKG signaling pathway & Estrogen signaling pathway & Insulin secretion & Melanogenesis & Thyroid hormone synthesis & Adrenergic signaling in cardiomyocytes & Vasopressin-regulated water reabsorption & Cholinergic synapse & Dopaminergic synapse & Viral carcinogenesis & Prostate cancer & Hunt…
CREB3	46	S	N	probably damaging	neutral	AMPK signaling pathway & PI3K-Akt signaling pathway & TNF signaling pathway & cAMP signaling pathway & cGMP-PKG signaling pathway & Estrogen signaling pathway & Insulin secretion & Melanogenesis & Thyroid hormone synthesis & Adrenergic signaling in cardiomyocytes & Vasopressin-regulated water reabsorption & Cholinergic synapse & Dopaminergic synapse & Viral carcinogenesis & Prostate cancer & Hunt…
TRMT10B	301	T	A	benign	deleterious
ANKS6	253	H	Y	benign	deleterious
ANKS6	478	G	R	possibly damaging	deleterious
ANKS6	758	S	P	benign	deleterious
MRPL50	152	L	V	possibly damaging	deleterious
TMEM245	297	E	D	probably damaging	neutral
OR2K2	129	P	S	probably damaging	deleterious
OR2K2	161	S	T	possibly damaging	neutral
KIAA0368	375	G	S	possibly damaging	neutral
SNX30	420	Q	P	possibly damaging	neutral
PSMD5	228	I	V	possibly damaging	neutral
OLFML2A	170	S	G	probably damaging	deleterious
EXOSC2	199	N	T	benign	deleterious	RNA degradation
SETX	1273	K	I	probably damaging	deleterious
SETX	1355	R	K	probably damaging	neutral
SETX	1384	S	P	probably damaging	neutral
SETX	1626	N	Q	probably damaging	deleterious
GTF3C4	678	A	G	possibly damaging	neutral
RANGRF	154	G	S	possibly damaging	neutral
CFAP52	304	Q	H	probably damaging	deleterious
CFAP52	474	E	L	benign	deleterious
CFAP52	611	I	V	possibly damaging	neutral
DHRS7C	42	I	L	possibly damaging	neutral
TEKT3	134	Q	H	probably damaging	deleterious
TEKT3	314	E	T	possibly damaging	deleterious
AKAP10	41	V	G	benign	deleterious
SMYD4	189	R	T	possibly damaging	deleterious
FAM57A	227	A	G	probably damaging	deleterious
FAM57A	254	K	R	possibly damaging	neutral
GEMIN4	105	G	V	benign	deleterious	RNA transport
GEMIN4	172	M	I	benign	deleterious	RNA transport
GEMIN4	760	L	Q	benign	deleterious	RNA transport
NUFIP2	179	D	E	possibly damaging	neutral
NUFIP2	275	G	S	probably damaging	neutral
PIPOX	340	I	V	probably damaging	neutral	Metabolic pathways & Glycine, serine and threonine metabolism & Lysine degradation & Peroxisome
ERAL1	155	V	I	probably damaging	neutral
ERAL1	199	L	M	probably damaging	neutral
SPAG5	134	P	S	benign	deleterious
SPAG5	591	H	R	probably damaging	deleterious
SPAG5	603	L	M	probably damaging	neutral
SPAG5	972	E	K	probably damaging	deleterious
IFT20	120	Q	R	benign	deleterious
RAD51D	261	L	V	probably damaging	neutral	Homologous recombination
GAS2L2	335	P	A	benign	deleterious
GAS2L2	336	P	L	benign	deleterious
MRM1	285	P	S	benign	deleterious
PRR11	37	P	Q	probably damaging	deleterious
TRIM25	267	E	Q	probably damaging	deleterious	NF-kappa B signaling pathway & RIG-I-like receptor signaling pathway & Influenza A
TRIM25	284	K	N	possibly damaging	deleterious	NF-kappa B signaling pathway & RIG-I-like receptor signaling pathway & Influenza A
LRRC59	36	A	V	benign	deleterious
PPP1R1B	151	Q	E	possibly damaging	neutral	cAMP signaling pathway & Dopaminergic synapse & Alcoholism & Amphetamine addiction & Cocaine addiction
LRRC46	252	P	A	benign	deleterious
ZPBP2	298	V	A	possibly damaging	deleterious
CDC6	203	A	P	benign	deleterious	Cell cycle - yeast & Cell cycle & Meiosis - yeast & Pathways in cancer & Thyroid cancer
KRT12	232	I	T	benign	deleterious
ACLY	135	V	I	probably damaging	neutral	Biosynthesis of secondary metabolites & Metabolic pathways & Microbial metabolism in diverse environments & Citrate cycle (TCA cycle) & Carbon fixation pathways in prokaryotes
DNAJC7	312	D	G	benign	deleterious
CNTD1	256	A	G	probably damaging	neutral
BECN1	178	E	G	possibly damaging	deleterious	Regulation of autophagy
NBR1	77	Q	L	benign	deleterious
NBR1	862	L	I	possibly damaging	neutral
STRADA	206	D	E	probably damaging	neutral	AMPK signaling pathway & mTOR signaling pathway
FTSJ3	538	I	L	possibly damaging	neutral
FTSJ3	793	K	R	probably damaging	neutral
TEX2	904	E	G	probably damaging	deleterious
CEP95	132	S	F	benign	deleterious
CEP95	368	L	I	possibly damaging	neutral
CEP95	672	D	E	possibly damaging	deleterious
SLC16A6	228	Y	C	benign	deleterious
SLC16A6	355	L	F	benign	deleterious
SLC16A6	428	V	A	benign	deleterious
FAM104A	186	H	R	probably damaging	deleterious
MRPS7	98	M	I	benign	deleterious	Ribosome
RECQL5	295	A	P	benign	deleterious
TEN1	72	L	M	possibly damaging	neutral
METTL23	97	S	C	benign	deleterious
DNAI2	155	F	L	benign	deleterious	Huntington's disease
FN3KRP	159	D	V	probably damaging	deleterious
FN3KRP	70	V	A	benign	deleterious
PIH1D1	244	L	V	probably damaging	neutral
APOC2	77	K	T	probably damaging	deleterious
DMRTC2	197	C	Y	benign	deleterious
DMRTC2	244	G	R	possibly damaging	neutral
CAPNS1	196	G	A	benign	deleterious
TBCB	189	P	R	possibly damaging	deleterious
POP4	95	R	S	benign	deleterious	RNA transport & Ribosome biogenesis in eukaryotes
ZBTB32	383	S	T	probably damaging	neutral
WDR88	377	W	R	probably damaging	deleterious
WDR88	381	A	S	possibly damaging	deleterious
N4BP1	556	P	S	possibly damaging	deleterious
BRD7	306	S	G	benign	deleterious
OGFOD1	68	N	D	benign	deleterious
ARL2BP	153	S	P	possibly damaging	neutral
CIAPIN1	131	Q	L	benign	deleterious
DRC7	259	E	Q	probably damaging	deleterious
USB1	150	R	G	probably damaging	deleterious
USB1	154	T	I	benign	deleterious
ADGRG3	355	I	V	probably damaging	neutral
CDH16	372	H	Y	probably damaging	deleterious	Hippo signaling pathway - fly
ENKD1	81	L	F	probably damaging	deleterious
TMED6	22	Q	L	possibly damaging	deleterious
CMTR2	212	T	N	possibly damaging	neutral
CMTR2	433	W	R	benign	deleterious
CMTR2	557	S	T	probably damaging	neutral
CMTR2	604	S	P	possibly damaging	neutral
COG4	264	S	R	benign	deleterious
CFDP1	103	E	D	possibly damaging	neutral
CFDP1	141	E	G	benign	deleterious
CFDP1	71	E	A	benign	deleterious
CFDP1	89	E	D	probably damaging	neutral
SDR42E1	105	N	H	possibly damaging	deleterious
HSD17B2	75	Q	H	probably damaging	deleterious	Metabolic pathways & Steroid hormone biosynthesis & Ovarian steroidogenesis
GAS8	304	K	R	probably damaging	deleterious
PYCARD	145	Q	L	probably damaging	deleterious	Cytosolic DNA-sensing pathway & NOD-like receptor signaling pathway & Legionellosis & Pertussis & Salmonella infection & Influenza A
COG7	157	M	L	possibly damaging	neutral
COG7	335	H	R	benign	deleterious
COG7	400	G	A	possibly damaging	neutral
COG7	712	A	V	possibly damaging	neutral
UQCRC2	248	G	S	benign	deleterious	Metabolic pathways & Oxidative phosphorylation & Cardiac muscle contraction & Alzheimer's disease & Huntington's disease & Parkinson's disease & Non-alcoholic fatty liver disease (NAFLD)
CRYM	173	N	H	benign	deleterious
ANKS4B	128	N	S	probably damaging	deleterious
ERI2	380	V	I	possibly damaging	neutral
ERI2	539	P	L	benign	deleterious
ERI2	620	Y	F	possibly damaging	neutral
ERI2	644	Q	R	probably damaging	neutral
PDZD9	201	D	G	benign	deleterious
PDZD9	218	A	P	benign	deleterious
NUBP1	293	T	A	benign	deleterious
ATF7IP2	293	N	H	probably damaging	deleterious
ATF7IP2	350	K	R	probably damaging	deleterious
HMOX2	296	S	F	benign	deleterious
C16orf89	209	M	L	benign	deleterious
C16orf89	47	T	I	probably damaging	deleterious
ANKS3	28	R	C	benign	deleterious
ANKS3	436	Y	C	benign	deleterious
GPA33	56	I	V	probably damaging	neutral
SELP	96	K	R	possibly damaging	deleterious	Cell adhesion molecules (CAMs) & Staphylococcus aureus infection & Malaria
C1orf112	736	K	N	benign	deleterious
C1orf112	779	E	Q	benign	deleterious
C1orf112	862	Y	C	benign	deleterious
C1orf112	863	R	G	benign	deleterious
VAMP4	126	I	T	benign	deleterious	SNARE interactions in vesicular transport
SHCBP1L	574	A	T	probably damaging	neutral
SHCBP1L	609	L	F	probably damaging	neutral
C1orf74	235	L	I	probably damaging	neutral
YOD1	328	T	V	benign	deleterious	Protein processing in endoplasmic reticulum
IL19	148	S	F	probably damaging	deleterious	Jak-STAT signaling pathway
KIF14	441	T	A	benign	deleterious
KIF14	583	T	I	possibly damaging	deleterious
KIF14	766	Q	H	benign	deleterious
KIF14	955	M	I	benign	deleterious
KIF14	966	Q	R	possibly damaging	deleterious
CYB5R1	272	D	G	benign	deleterious
DSTYK	309	D	G	benign	deleterious
DSTYK	369	C	S	benign	deleterious
EIF2D	358	P	A	benign	deleterious
EIF2D	471	A	V	possibly damaging	neutral
DIEXF	108	E	D	possibly damaging	neutral
FCAMR	137	H	Y	possibly damaging	deleterious
FCAMR	304	A	T	benign	deleterious
SPATA17	226	F	L	benign	deleterious
SPATA17	263	R	W	probably damaging	deleterious
SPATA17	48	V	I	probably damaging	neutral
RRP15	120	K	R	probably damaging	neutral
LYPLAL1	143	A	V	benign	deleterious
LYPLAL1	207	G	R	possibly damaging	deleterious
TAF1A	128	I	M	possibly damaging	neutral
TAF1A	434	K	R	possibly damaging	neutral
SEMA4A	346	I	F	probably damaging	deleterious
KLHDC9	228	I	L	possibly damaging	neutral
SLAMF8	235	L	V	possibly damaging	neutral
RAB13	199	K	R	probably damaging	neutral	Tight junction
S100A8	100	K	R	possibly damaging	neutral
UBXN2B	177	R	K	benign	deleterious
TRIM55	243	H	R	benign	deleterious
ADHFE1	170	K	M	probably damaging	deleterious
MCMDC2	259	K	R	possibly damaging	neutral
PRDM14	326	S	A	possibly damaging	neutral
LACTB2	208	A	D	possibly damaging	deleterious
XKR9	49	L	F	possibly damaging	neutral
TERF1	124	Y	F	benign	deleterious
IL7	90	Q	H	possibly damaging	deleterious	FoxO signaling pathway & Jak-STAT signaling pathway & PI3K-Akt signaling pathway & Cytokine-cytokine receptor interaction & Hematopoietic cell lineage & Primary immunodeficiency
PAG1	24	V	L	possibly damaging	neutral
PAG1	25	A	V	probably damaging	deleterious
PMP2	100	G	D	benign	deleterious	Peroxisome
IMPA1	300	G	E	benign	deleterious
INTS8	209	N	D	benign	deleterious
INTS8	829	N	S	probably damaging	deleterious
CPQ	191	A	S	probably damaging	deleterious	Biosynthesis of secondary metabolites & Sesquiterpenoid and triterpenoid biosynthesis
MATN2	725	M	I	benign	deleterious
SNX31	226	Y	H	possibly damaging	deleterious
SNX31	323	Q	K	benign	deleterious
SNX31	381	M	T	benign	deleterious
SNX31	86	N	K	benign	deleterious
TMEM74	172	K	R	possibly damaging	neutral
TMEM74	29	D	G	possibly damaging	neutral
EBAG9	140	I	L	possibly damaging	neutral
MTBP	224	V	I	probably damaging	neutral
MTBP	301	P	S	benign	deleterious
MTBP	723	L	P	probably damaging	deleterious
KLHL38	523	L	I	possibly damaging	neutral
TBC1D31	662	M	K	benign	deleterious
TBC1D31	942	E	G	benign	deleterious
SQLE	484	L	V	probably damaging	neutral	Biosynthesis of secondary metabolites & Metabolic pathways & Steroid biosynthesis & Sesquiterpenoid and triterpenoid biosynthesis
PHF20L1	446	K	S	benign	deleterious
FOXH1	310	Y	F	probably damaging	deleterious
FANCB	422	S	Y	possibly damaging	deleterious	Fanconi anemia pathway
FANCB	584	L	F	possibly damaging	deleterious	Fanconi anemia pathway
CXorf21	65	I	M	probably damaging	neutral
NDP	5	V	A	possibly damaging	neutral	Metabolic pathways & Arginine and proline metabolism & Histidine metabolism & beta-Alanine metabolism
RP2	303	N	S	possibly damaging	deleterious	Metabolic pathways & Glycerolipid metabolism & Spliceosome & Ribosome biogenesis in eukaryotes & Protein processing in endoplasmic reticulum & Hedgehog signaling pathway & MAPK signaling pathway & Rap1 signaling pathway & Ras signaling pathway & Wnt signaling pathway & Adherens junction & Chemokine signaling pathway & Platelet activation & Thyroid hormone synthesis & Fat digestion and absorption …
APEX2	179	Q	K	possibly damaging	deleterious	Base excision repair
APEX2	31	A	V	possibly damaging	neutral	Base excision repair
AMER1	63	K	R	probably damaging	neutral
ITGB1BP2	160	G	S	probably damaging	deleterious
DGAT2L6	96	L	I	possibly damaging	neutral
CXorf65	54	L	V	possibly damaging	neutral
POF1B	245	Q	E	probably damaging	neutral
POF1B	250	E	A	probably damaging	deleterious
POF1B	304	K	R	probably damaging	neutral
POF1B	423	E	D	probably damaging	deleterious
POF1B	495	S	T	probably damaging	neutral
SRPX2	223	L	V	probably damaging	deleterious
ATG4A	292	D	N	benign	deleterious
AGTR2	299	A	V	possibly damaging	neutral	Neuroactive ligand-receptor interaction & Renin-angiotensin system & Adrenergic signaling in cardiomyocytes
CCDC160	213	K	R	probably damaging	deleterious
CCDC160	245	V	I	possibly damaging	neutral
FUNDC2	49	G	R	benign	deleterious
PLK4	777	R	H	benign	deleterious	FoxO signaling pathway
CCDC39	120	N	T	probably damaging	deleterious
CCDC39	186	N	H	probably damaging	deleterious
CCDC39	25	K	R	probably damaging	neutral
CCDC39	547	L	F	probably damaging	deleterious
CCDC39	790	E	G	probably damaging	deleterious
BCL9	489	Q	H	possibly damaging	deleterious
BCL9	76	L	P	probably damaging	neutral
RAG2	168	T	I	probably damaging	deleterious	FoxO signaling pathway & Primary immunodeficiency
DUSP5	130	E	D	probably damaging	deleterious
DUSP5	131	T	N	benign	deleterious
DUSP5	199	F	L	probably damaging	deleterious
TRIM15	165	K	R	probably damaging	deleterious
TRIM15	198	I	V	probably damaging	neutral
TRIM15	230	P	L	probably damaging	deleterious
TRIM15	239	R	G	benign	deleterious
GJA10	303	W	C	probably damaging	deleterious
GJA10	401	D	E	probably damaging	neutral
GJA10	426	G	D	possibly damaging	neutral
GJA10	450	S	F	probably damaging	neutral
AMER3	181	G	R	probably damaging	deleterious
SYDE2	1123	L	I	possibly damaging	neutral
SYDE2	1201	E	D	benign	deleterious
SYDE2	762	N	T	benign	deleterious
SYDE2	996	E	D	possibly damaging	deleterious
RNF17	1374	P	S	probably damaging	deleterious
RNF17	657	K	Q	possibly damaging	deleterious
ZDHHC20	237	K	R	probably damaging	deleterious
NHLRC3	159	N	T	possibly damaging	deleterious
MRPS31	107	K	R	probably damaging	deleterious
MRPS31	57	Q	H	probably damaging	deleterious
VPS36	298	K	Q	possibly damaging	neutral	Endocytosis
NEK3	263	K	Q	possibly damaging	neutral
KIAA0226L	310	L	V	probably damaging	neutral
LRRC63	484	S	L	probably damaging	deleterious
LRRC63	491	D	N	probably damaging	deleterious
LRRC63	493	N	T	benign	deleterious
SLC25A30	186	T	A	benign	deleterious
SLC25A30	204	F	L	benign	deleterious
GPALPP1	181	D	N	possibly damaging	neutral
GPALPP1	233	K	R	possibly damaging	deleterious
GPALPP1	311	R	Q	possibly damaging	neutral
AKAP11	1063	E	D	probably damaging	neutral
AKAP11	1397	P	S	possibly damaging	deleterious
AKAP11	1616	K	Q	possibly damaging	neutral
AKAP11	1784	S	T	probably damaging	neutral
AKAP11	1879	E	D	probably damaging	neutral
AKAP11	480	N	D	benign	deleterious
AKAP11	685	V	A	benign	deleterious
AKAP11	724	N	T	possibly damaging	deleterious
AKAP11	731	E	G	probably damaging	deleterious
SUGT1	159	N	D	possibly damaging	deleterious	NOD-like receptor signaling pathway & Plant-pathogen interaction
SUGT1	227	P	L	benign	deleterious	NOD-like receptor signaling pathway & Plant-pathogen interaction
SUGT1	69	K	R	probably damaging	neutral	NOD-like receptor signaling pathway & Plant-pathogen interaction
SUGT1	95	Y	F	benign	deleterious	NOD-like receptor signaling pathway & Plant-pathogen interaction
TMTC4	28	D	G	benign	deleterious
ING1	308	N	H	possibly damaging	deleterious	Complement and coagulation cascades & Pertussis
ANKRD10	211	N	H	probably damaging	deleterious
TMCO3	502	L	V	probably damaging	neutral
UPF3A	259	E	D	benign	deleterious
HSD17B4	293	A	G	benign	deleterious	Metabolic pathways & Primary bile acid biosynthesis & Peroxisome
HSD17B4	421	G	E	probably damaging	deleterious	Metabolic pathways & Primary bile acid biosynthesis & Peroxisome
CDC25C	226	S	P	benign	deleterious	Cell cycle & Oocyte meiosis & Progesterone-mediated oocyte maturation & MicroRNAs in cancer
TMEM173	10	I	S	probably damaging	deleterious	Cytosolic DNA-sensing pathway & RIG-I-like receptor signaling pathway
TMEM173	212	L	M	probably damaging	neutral	Cytosolic DNA-sensing pathway & RIG-I-like receptor signaling pathway
TMEM173	22	A	G	probably damaging	neutral	Cytosolic DNA-sensing pathway & RIG-I-like receptor signaling pathway
TMEM173	44	L	Y	probably damaging	deleterious	Cytosolic DNA-sensing pathway & RIG-I-like receptor signaling pathway
TMEM173	47	L	E	probably damaging	deleterious	Cytosolic DNA-sensing pathway & RIG-I-like receptor signaling pathway
TMEM173	6	L	F	possibly damaging	neutral	Cytosolic DNA-sensing pathway & RIG-I-like receptor signaling pathway
TMEM173	7	H	P	probably damaging	deleterious	Cytosolic DNA-sensing pathway & RIG-I-like receptor signaling pathway
NR3C1	369	G	A	probably damaging	neutral	Neuroactive ligand-receptor interaction
NR3C1	633	Q	H	probably damaging	neutral	Neuroactive ligand-receptor interaction
NR3C1	743	D	N	probably damaging	neutral	Neuroactive ligand-receptor interaction
PRELID2	170	K	R	probably damaging	neutral
POLK	263	S	P	benign	deleterious	Fanconi anemia pathway
POC5	201	A	E	benign	deleterious
POC5	474	V	I	probably damaging	neutral
HAPLN1	106	G	A	probably damaging	deleterious
ARSK	344	G	R	benign	deleterious
GLRX	22	T	S	benign	deleterious
PAM	967	Q	L	unknown	deleterious
LCP2	505	F	V	probably damaging	deleterious	Rap1 signaling pathway & Fc epsilon RI signaling pathway & Natural killer cell mediated cytotoxicity & Platelet activation & T cell receptor signaling pathway & Osteoclast differentiation
MRPL22	36	S	T	possibly damaging	neutral	Ribosome
HMGXB3	854	S	L	benign	deleterious
AFAP1L1	434	K	R	probably damaging	neutral
CCDC152	257	D	N	benign	deleterious
OSMR	133	S	T	possibly damaging	neutral	Jak-STAT signaling pathway & PI3K-Akt signaling pathway & Cytokine-cytokine receptor interaction
OSMR	237	L	F	possibly damaging	deleterious	Jak-STAT signaling pathway & PI3K-Akt signaling pathway & Cytokine-cytokine receptor interaction
OSMR	263	T	A	possibly damaging	deleterious	Jak-STAT signaling pathway & PI3K-Akt signaling pathway & Cytokine-cytokine receptor interaction
MTRR	555	N	G	benign	deleterious
FASTKD3	204	C	S	possibly damaging	deleterious
XCR1	184	L	I	possibly damaging	neutral	Cytokine-cytokine receptor interaction & Endocytosis & Chemokine signaling pathway & Epithelial cell signaling in Helicobacter pylori infection
CDHR4	501	T	K	benign	deleterious
CDHR4	698	I	S	benign	deleterious
RBM6	530	T	I	probably damaging	deleterious
RBM6	898	V	I	probably damaging	neutral
TEX264	200	E	G	benign	deleterious
CCDC66	320	P	S	benign	deleterious
CCDC66	364	A	T	possibly damaging	deleterious
FAM208A	545	I	M	probably damaging	neutral
DNASE1L3	246	S	F	probably damaging	deleterious
DNASE1L3	265	E	K	probably damaging	deleterious
DNASE1L3	298	K	R	probably damaging	neutral
FAM3D	159	K	R	possibly damaging	deleterious
SSUH2	553	C	F	possibly damaging	deleterious
OGG1	73	L	I	possibly damaging	neutral	Base excision repair
CHCHD6	120	L	M	possibly damaging	neutral
SUN3	172	Y	S	possibly damaging	deleterious
SUN3	318	F	L	benign	deleterious
C7orf72	435	T	S	benign	deleterious
IKZF1	31	Q	R	benign	deleterious
ZNF804B	369	P	S	probably damaging	deleterious
ZNF804B	552	Y	C	benign	deleterious
LOC105375396	182	Y	C	possibly damaging	deleterious
AGMO	275	F	C	benign	deleterious
TAX1BP1	174	E	D	probably damaging	deleterious
TAX1BP1	571	K	E	possibly damaging	deleterious
SCRN1	220	E	Q	possibly damaging	deleterious
CPED1	112	L	F	probably damaging	deleterious
CPED1	466	Q	P	benign	deleterious
CPED1	518	K	N	probably damaging	deleterious
CPED1	527	N	A	benign	deleterious
CPED1	628	P	T	probably damaging	deleterious
CPED1	970	K	R	probably damaging	neutral
FAM71F1	102	L	V	probably damaging	deleterious
CCDC136	1100	S	N	probably damaging	neutral
CCDC136	1193	S	N	probably damaging	neutral
CCDC136	687	K	R	probably damaging	neutral
CEP41	140	F	S	benign	deleterious
ZC3HAV1	276	P	S	possibly damaging	deleterious
KEL	548	P	T	possibly damaging	deleterious
TMEM139	194	A	D	probably damaging	deleterious
TMEM139	213	W	R	probably damaging	deleterious
GALNT11	103	N	D	possibly damaging	deleterious
GALNT11	130	H	R	benign	deleterious
NCAPG2	357	A	T	probably damaging	deleterious
TCFL5	259	L	V	probably damaging	neutral
TP53TG5	6	K	R	possibly damaging	neutral
CNBD2	330	S	L	benign	deleterious
BPIFB1	264	N	K	possibly damaging	deleterious
FASTKD5	625	L	I	possibly damaging	neutral
GPR75	19	P	R	probably damaging	neutral
MTIF2	274	Q	K	benign	deleterious
MTIF2	351	P	L	benign	deleterious
MTIF2	383	K	R	possibly damaging	neutral
MTIF2	459	D	N	possibly damaging	deleterious
MTIF2	627	S	C	benign	deleterious
MTIF2	724	D	N	benign	deleterious
PAIP2B	102	Q	P	benign	deleterious
IMMT	271	S	A	benign	deleterious
NCAPH	400	Q	H	possibly damaging	neutral
THUMPD2	230	I	T	probably damaging	deleterious
THUMPD2	290	M	L	probably damaging	deleterious
THUMPD2	349	D	N	possibly damaging	deleterious
TMEM178A	237	N	H	probably damaging	deleterious
VIT	488	P	A	possibly damaging	deleterious
SLC5A6	111	L	V	possibly damaging	neutral	Vitamin digestion and absorption
SLC5A6	231	V	A	possibly damaging	deleterious	Vitamin digestion and absorption
SLC5A6	563	Y	S	benign	deleterious	Vitamin digestion and absorption
ASXL2	207	P	S	possibly damaging	deleterious
ASXL2	209	K	R	probably damaging	neutral
CENPO	117	L	R	possibly damaging	deleterious
RAD51AP2	777	F	I	possibly damaging	deleterious
KLF11	270	R	K	possibly damaging	neutral
CMPK2	243	C	L	benign	deleterious	Metabolic pathways & Pyrimidine metabolism
CMPK2	248	Q	H	probably damaging	deleterious	Metabolic pathways & Pyrimidine metabolism
ERICH1	159	K	R	probably damaging	neutral
CCDC110	161	P	T	possibly damaging	deleterious
CCDC110	528	K	N	benign	deleterious
CDCA2	1008	C	W	possibly damaging	deleterious
CDCA2	1012	L	P	possibly damaging	deleterious
PDLIM2	286	G	S	probably damaging	deleterious
KIAA0922	1165	R	G	benign	deleterious
KIAA0922	1225	K	R	benign	deleterious
KIAA0922	1520	F	V	benign	deleterious
KIAA0922	1622	N	D	benign	deleterious
KIAA0922	366	L	V	benign	deleterious
KIAA0922	566	S	L	benign	deleterious
KIAA0922	949	P	S	benign	deleterious
MMAA	314	R	H	benign	deleterious
MFSD8	166	T	I	probably damaging	deleterious
MFSD8	436	M	T	probably damaging	deleterious
MFSD8	48	L	F	benign	deleterious
CFI	199	T	I	possibly damaging	deleterious	mRNA surveillance pathway & Complement and coagulation cascades & Staphylococcus aureus infection
CFI	433	T	S	probably damaging	deleterious	mRNA surveillance pathway & Complement and coagulation cascades & Staphylococcus aureus infection
CASP6	125	N	S	benign	deleterious	Apoptosis
CASP6	130	Y	Q	benign	deleterious	Apoptosis
CASP6	132	A	T	benign	deleterious	Apoptosis
CASP6	58	H	R	benign	deleterious	Apoptosis
CCDC109B	98	Q	R	benign	deleterious
TET2	1034	Q	K	probably damaging	deleterious
TET2	34	L	F	probably damaging	deleterious
TET2	643	S	F	benign	deleterious
TET2	730	T	P	possibly damaging	deleterious
CCDC158	188	E	D	benign	deleterious
CENPC	371	E	G	benign	deleterious
CENPC	601	G	R	possibly damaging	deleterious
EREG	75	Y	F	benign	deleterious	ErbB signaling pathway
PDCL2	85	K	I	benign	deleterious
FIP1L1	550	E	D	possibly damaging	neutral	mRNA surveillance pathway
CCDC149	321	N	S	possibly damaging	deleterious
NSG1	51	E	Q	probably damaging	neutral
BOD1L1	1009	S	P	probably damaging	deleterious
BOD1L1	1088	K	R	possibly damaging	deleterious
BOD1L1	1242	L	F	probably damaging	deleterious
BOD1L1	1248	E	D	possibly damaging	neutral
BOD1L1	1317	T	P	benign	deleterious
BOD1L1	1336	E	Q	probably damaging	neutral
BOD1L1	1486	A	V	possibly damaging	deleterious
BOD1L1	1521	T	S	possibly damaging	deleterious
BOD1L1	2016	V	G	probably damaging	deleterious
BOD1L1	655	K	R	possibly damaging	deleterious
BOD1L1	755	D	E	probably damaging	deleterious
BOD1L1	869	E	D	possibly damaging	neutral
BOD1L1	93	N	S	possibly damaging	deleterious
PROM1	185	T	A	probably damaging	deleterious	Transcriptional misregulation in cancer
PROM1	233	I	V	possibly damaging	neutral	Transcriptional misregulation in cancer
PROM1	493	F	I	probably damaging	deleterious	Transcriptional misregulation in cancer
PROM1	829	D	E	possibly damaging	deleterious	Transcriptional misregulation in cancer
DTNBP1	137	D	N	probably damaging	neutral
MCUR1	356	R	Q	probably damaging	deleterious
CD83	181	E	Q	probably damaging	neutral
PPP1R10	513	E	D	possibly damaging	neutral
SLC39A7	412	G	S	benign	deleterious
ADGRF5	23	L	P	benign	deleterious
ADGRF1	523	S	P	probably damaging	deleterious
ADGRF1	868	S	T	possibly damaging	neutral
RHAG	118	A	G	possibly damaging	deleterious
RHAG	153	A	V	possibly damaging	deleterious
RHAG	228	A	V	benign	deleterious
RHAG	98	Q	W	probably damaging	deleterious
FBXO9	308	V	M	possibly damaging	neutral
SDHAF4	26	L	V	possibly damaging	deleterious
SDHAF4	48	L	H	probably damaging	deleterious
SDHAF4	64	S	P	probably damaging	deleterious
MB21D1	340	I	V	possibly damaging	neutral	Cytosolic DNA-sensing pathway
SENP6	231	L	I	possibly damaging	neutral
SENP6	234	L	V	possibly damaging	neutral
HMGN3	80	N	K	benign	deleterious
MEI4	283	L	Q	probably damaging	deleterious
MEI4	84	L	F	benign	deleterious
ANKRD6	518	K	R	benign	deleterious
RSPO3	215	G	E	possibly damaging	neutral
THEMIS	437	V	L	possibly damaging	neutral
THEMIS	562	S	A	probably damaging	neutral
STX7	96	E	Q	probably damaging	neutral	SNARE interactions in vesicular transport & Phagosome
MTFR2	88	A	G	possibly damaging	deleterious
LTV1	83	P	L	benign	deleterious
SHPRH	1121	L	V	benign	deleterious
SHPRH	1169	N	H	benign	deleterious
SHPRH	16	E	A	benign	deleterious
TAB2	133	V	A	possibly damaging	neutral	MAPK signaling pathway & NF-kappa B signaling pathway & TNF signaling pathway & NOD-like receptor signaling pathway & Toll-like receptor signaling pathway & Osteoclast differentiation & Epstein-Barr virus infection & Herpes simplex infection & Measles & Leishmaniasis & Toxoplasmosis
LRP11	247	L	M	probably damaging	neutral
PLEKHG1	537	L	P	benign	deleterious
CCDC170	365	E	G	benign	deleterious
CCDC170	568	K	Q	benign	deleterious
VIP	50	D	E	possibly damaging	neutral	Protein processing in endoplasmic reticulum & cAMP signaling pathway & Neuroactive ligand-receptor interaction
SNX9	174	S	A	possibly damaging	neutral
SNX9	335	M	V	probably damaging	deleterious
PDCD2	315	L	V	probably damaging	neutral
WDR93	151	T	A	possibly damaging	deleterious
CRTC3	248	G	S	probably damaging	deleterious	HTLV-I infection
ADPGK	127	A	V	probably damaging	deleterious	Biosynthesis of secondary metabolites & Carbon metabolism & Metabolic pathways & Glycolysis / Gluconeogenesis
TMCO5A	230	F	S	probably damaging	deleterious
HOMEZ	14	A	P	probably damaging	neutral
RNF212B	203	R	K	possibly damaging	neutral
TINF2	112	E	K	possibly damaging	deleterious
C14orf39	423	S	L	benign	deleterious
ESR2	120	N	H	possibly damaging	neutral	Estrogen signaling pathway & Prolactin signaling pathway
ESR2	57	S	G	probably damaging	neutral	Estrogen signaling pathway & Prolactin signaling pathway
AKAP5	118	K	R	probably damaging	deleterious
AKAP5	230	L	I	probably damaging	neutral
AKAP5	412	V	I	probably damaging	neutral
CCDC176	35	N	S	possibly damaging	deleterious
CCDC176	419	Q	K	benign	deleterious
CCDC176	456	N	T	benign	deleterious
ZC2HC1C	121	N	D	benign	deleterious
ZC2HC1C	156	G	A	probably damaging	deleterious
ZC2HC1C	446	K	Q	probably damaging	neutral
LRRC74A	196	I	T	benign	deleterious
POMT2	751	C	W	benign	deleterious
NRDE2	634	L	M	possibly damaging	neutral
GOLGA5	302	A	G	benign	deleterious
GOLGA5	381	K	D	benign	deleterious
DICER1	108	Q	P	probably damaging	neutral	MicroRNAs in cancer
DICER1	1472	F	L	probably damaging	neutral	MicroRNAs in cancer
ZNF839	518	E	D	probably damaging	neutral
FAM208B	1042	S	G	benign	deleterious
FAM208B	1050	N	H	possibly damaging	deleterious
FAM208B	1373	S	P	benign	deleterious
FAM208B	929	D	E	benign	deleterious
FAM208B	994	Q	R	benign	deleterious
FBXO18	263	I	M	possibly damaging	neutral
FBXO18	264	C	G	possibly damaging	neutral
FBXO18	311	H	Y	benign	deleterious
MCM10	418	A	T	benign	deleterious
MCM10	502	T	A	benign	deleterious
MCM10	594	P	L	possibly damaging	deleterious
MCM10	746	K	R	probably damaging	neutral
THNSL1	397	D	H	probably damaging	deleterious
THNSL1	461	Y	H	possibly damaging	deleterious
THNSL1	556	L	I	probably damaging	neutral
PDSS1	161	S	D	benign	deleterious	Biosynthesis of secondary metabolites & Terpenoid backbone biosynthesis
BAMBI	128	Q	R	possibly damaging	neutral	TGF-beta signaling pathway & Wnt signaling pathway
BAMBI	97	E	G	possibly damaging	deleterious	TGF-beta signaling pathway & Wnt signaling pathway
SVIL	1057	E	D	probably damaging	neutral
SVIL	1095	K	R	benign	deleterious
SVIL	1101	C	G	probably damaging	deleterious
SVIL	1135	K	R	probably damaging	deleterious
CREM	41	H	D	benign	deleterious	Adrenergic signaling in cardiomyocytes & HTLV-I infection
PEX26	87	V	I	probably damaging	neutral	Peroxisome
AKAP3	523	W	L	benign	deleterious
PLEKHG6	763	R	Q	possibly damaging	deleterious
PLEKHG6	771	Q	R	probably damaging	neutral
GSG1	265	L	V	benign	deleterious
SMCO3	3	Q	H	possibly damaging	neutral
MRPS35	64	Q	L	probably damaging	deleterious
KANSL2	381	D	H	possibly damaging	neutral
RACGAP1	542	R	C	benign	deleterious
E2F7	520	G	A	benign	deleterious
E2F7	618	E	D	possibly damaging	neutral
IGF1	36	A	G	probably damaging	neutral	AMPK signaling pathway & FoxO signaling pathway & HIF-1 signaling pathway & PI3K-Akt signaling pathway & Rap1 signaling pathway & Ras signaling pathway & mTOR signaling pathway & Endocytosis & Oocyte meiosis & p53 signaling pathway & Adherens junction & Focal adhesion & Signaling pathways regulating pluripotency of stem cells & Ovarian steroidogenesis & Progesterone-mediated oocyte maturation & A…
MTERF2	243	E	D	possibly damaging	deleterious
MTERF2	353	N	S	benign	deleterious
GTSE1	307	P	L	possibly damaging	deleterious	p53 signaling pathway
NOL9	391	K	Q	possibly damaging	deleterious
FHAD1	409	S	Y	benign	deleterious
HP1BP3	495	P	S	probably damaging	neutral
USP48	670	E	D	possibly damaging	neutral
ZBTB40	474	S	L	unknown	deleterious
LUZP1	406	E	D	possibly damaging	neutral
LUZP1	490	G	S	probably damaging	neutral
LUZP1	643	A	T	probably damaging	neutral
NASP	631	E	D	probably damaging	neutral
ECHDC2	251	E	D	benign	deleterious
NDC1	146	P	S	benign	deleterious	Glutathione metabolism & Spliceosome & RNA transport
IL23R	386	L	F	benign	deleterious	Jak-STAT signaling pathway & Cytokine-cytokine receptor interaction & Inflammatory bowel disease (IBD)
IL23R	512	T	P	benign	deleterious	Jak-STAT signaling pathway & Cytokine-cytokine receptor interaction & Inflammatory bowel disease (IBD)
ERICH3	541	E	A	probably damaging	deleterious
WDR63	170	E	D	probably damaging	neutral
WDR63	337	K	N	probably damaging	deleterious
WDR63	527	P	S	benign	deleterious
WDR63	772	S	T	benign	deleterious
HFM1	1260	L	P	benign	deleterious	Proteasome & Homologous recombination & Epstein-Barr virus infection
HFM1	1297	G	R	benign	deleterious	Proteasome & Homologous recombination & Epstein-Barr virus infection
HFM1	1326	F	V	benign	deleterious	Proteasome & Homologous recombination & Epstein-Barr virus infection
HFM1	1355	Q	P	benign	deleterious	Proteasome & Homologous recombination & Epstein-Barr virus infection
HFM1	15	F	S	benign	deleterious	Proteasome & Homologous recombination & Epstein-Barr virus infection
HFM1	228	A	H	benign	deleterious	Proteasome & Homologous recombination & Epstein-Barr virus infection
HFM1	356	P	S	benign	deleterious	Proteasome & Homologous recombination & Epstein-Barr virus infection
HFM1	545	S	L	benign	deleterious	Proteasome & Homologous recombination & Epstein-Barr virus infection
RWDD3	67	G	A	benign	deleterious
AKNAD1	16	D	H	probably damaging	deleterious
AKNAD1	18	P	L	probably damaging	deleterious
AKNAD1	19	Y	F	probably damaging	deleterious
AKNAD1	20	D	G	probably damaging	deleterious
AKNAD1	2	D	E	probably damaging	deleterious
PSRC1	159	A	V	benign	deleterious
SLC16A4	125	S	A	probably damaging	neutral
DRAM2	236	R	Q	probably damaging	neutral
DRAM2	29	T	I	possibly damaging	deleterious
DRAM2	91	L	I	possibly damaging	neutral
CHD1L	680	N	S	benign	deleterious
ACP6	100	P	L	benign	deleterious	Riboflavin metabolism
MTMR11	497	T	N	probably damaging	neutral
MTMR11	523	S	N	probably damaging	neutral
CGN	1049	Q	H	benign	deleterious	Tight junction
TUFT1	223	Y	C	probably damaging	deleterious
MRPL9	117	S	P	possibly damaging	deleterious	Ribosome
MRPL9	165	K	T	possibly damaging	deleterious	Ribosome
MRPL9	218	E	K	benign	deleterious	Ribosome
MMADHC	236	P	S	benign	deleterious
RIF1	1025	K	Q	possibly damaging	deleterious	Metabolic pathways & Signaling pathways regulating pluripotency of stem cells & GABAergic synapse
RIF1	1054	P	S	probably damaging	deleterious	Metabolic pathways & Signaling pathways regulating pluripotency of stem cells & GABAergic synapse
RIF1	1523	D	E	probably damaging	deleterious	Metabolic pathways & Signaling pathways regulating pluripotency of stem cells & GABAergic synapse
RIF1	1733	D	E	probably damaging	deleterious	Metabolic pathways & Signaling pathways regulating pluripotency of stem cells & GABAergic synapse
RIF1	2190	Q	H	benign	deleterious	Metabolic pathways & Signaling pathways regulating pluripotency of stem cells & GABAergic synapse
RIF1	2244	P	L	probably damaging	deleterious	Metabolic pathways & Signaling pathways regulating pluripotency of stem cells & GABAergic synapse
RIF1	2261	P	S	probably damaging	deleterious	Metabolic pathways & Signaling pathways regulating pluripotency of stem cells & GABAergic synapse
RIF1	495	D	E	possibly damaging	deleterious	Metabolic pathways & Signaling pathways regulating pluripotency of stem cells & GABAergic synapse
RIF1	51	K	R	possibly damaging	neutral	Metabolic pathways & Signaling pathways regulating pluripotency of stem cells & GABAergic synapse
RIF1	859	T	S	possibly damaging	neutral	Metabolic pathways & Signaling pathways regulating pluripotency of stem cells & GABAergic synapse
RIF1	94	E	D	possibly damaging	neutral	Metabolic pathways & Signaling pathways regulating pluripotency of stem cells & GABAergic synapse
NOSTRIN	310	S	N	probably damaging	neutral
TFPI	144	N	S	probably damaging	deleterious	Complement and coagulation cascades
PMS1	593	N	K	possibly damaging	deleterious
PMS1	679	D	E	probably damaging	deleterious
PMS1	926	T	I	benign	deleterious
CASP8	158	S	P	probably damaging	deleterious	TNF signaling pathway & Apoptosis & p53 signaling pathway & NOD-like receptor signaling pathway & RIG-I-like receptor signaling pathway & Toll-like receptor signaling pathway & Pathways in cancer & Viral carcinogenesis & Alzheimer's disease & Huntington's disease & Viral myocarditis & Non-alcoholic fatty liver disease (NAFLD) & Legionellosis & Tuberculosis & Hepatitis B & Herpes simplex infection…
ICA1L	254	P	L	probably damaging	deleterious
GPR1	73	T	A	possibly damaging	deleterious	cAMP signaling pathway & Neuroactive ligand-receptor interaction & Meiosis - yeast & Insulin secretion
MDH1B	186	D	N	possibly damaging	deleterious
MDH1B	239	Y	F	benign	deleterious
XRCC5	155	K	E	probably damaging	deleterious	Non-homologous end-joining
XRCC5	298	N	Q	possibly damaging	deleterious	Non-homologous end-joining
XRCC5	357	M	V	possibly damaging	neutral	Non-homologous end-joining
XRCC5	37	V	L	possibly damaging	neutral	Non-homologous end-joining
XRCC5	487	F	H	probably damaging	deleterious	Non-homologous end-joining
XRCC5	549	T	P	probably damaging	deleterious	Non-homologous end-joining
XRCC5	570	E	Q	possibly damaging	neutral	Non-homologous end-joining
SCG2	276	E	D	possibly damaging	neutral
SCG2	406	Q	P	benign	deleterious
SCG2	453	F	V	probably damaging	deleterious
ARMC9	13	G	A	probably damaging	deleterious
CCT8	270	K	R	probably damaging	neutral
JAM2	140	E	N	benign	deleterious	Cell adhesion molecules (CAMs) & Tight junction & Leukocyte transendothelial migration & Epithelial cell signaling in Helicobacter pylori infection
JAM2	226	P	H	possibly damaging	deleterious	Cell adhesion molecules (CAMs) & Tight junction & Leukocyte transendothelial migration & Epithelial cell signaling in Helicobacter pylori infection
C21orf91	123	F	C	probably damaging	deleterious
C21orf91	149	G	A	probably damaging	deleterious
DCBLD2	542	T	S	probably damaging	deleterious
TRAT1	112	S	F	possibly damaging	deleterious
TRAT1	113	L	V	probably damaging	deleterious
PLA1A	30	T	I	possibly damaging	neutral	Ras signaling pathway
PLA1A	318	E	Q	possibly damaging	neutral	Ras signaling pathway
MAATS1	102	R	Q	benign	deleterious
MAATS1	133	E	A	benign	deleterious
GOLGB1	1171	I	M	probably damaging	deleterious
GOLGB1	1221	Q	R	probably damaging	deleterious
GOLGB1	1607	T	A	possibly damaging	neutral
GOLGB1	1674	Q	R	possibly damaging	deleterious
GOLGB1	1758	S	C	probably damaging	deleterious
GOLGB1	1843	Y	C	probably damaging	deleterious
GOLGB1	1879	L	Q	probably damaging	neutral
GOLGB1	1896	V	I	probably damaging	neutral
GOLGB1	2607	K	R	probably damaging	neutral
GOLGB1	292	Q	E	probably damaging	neutral
GOLGB1	430	D	E	probably damaging	deleterious
GOLGB1	432	L	V	probably damaging	deleterious
GOLGB1	441	Q	K	probably damaging	neutral
GOLGB1	533	S	N	possibly damaging	neutral
GOLGB1	898	Q	R	benign	deleterious
IQCG	399	K	Q	probably damaging	deleterious
MUC4	4648	Q	W	possibly damaging	deleterious
MUC4	4866	F	Y	benign	deleterious
MUC4	4950	N	S	benign	deleterious
SENP5	133	E	D	probably damaging	neutral
SENP5	152	A	V	probably damaging	neutral
PIGX	229	S	P	benign	deleterious	Metabolic pathways & Glycosylphosphatidylinositol(GPI)-anchor biosynthesis
TBCCD1	383	V	A	possibly damaging	neutral
MCCC1	278	V	I	probably damaging	neutral
TMEM212	41	S	N	probably damaging	deleterious
ATR	1364	I	V	probably damaging	neutral	Ribosome biogenesis in eukaryotes & Fanconi anemia pathway & Cell cycle & p53 signaling pathway & MicroRNAs in cancer & HTLV-I infection
ATR	1924	E	G	probably damaging	deleterious	Ribosome biogenesis in eukaryotes & Fanconi anemia pathway & Cell cycle & p53 signaling pathway & MicroRNAs in cancer & HTLV-I infection
ATR	291	Y	C	probably damaging	deleterious	Ribosome biogenesis in eukaryotes & Fanconi anemia pathway & Cell cycle & p53 signaling pathway & MicroRNAs in cancer & HTLV-I infection
IL20RB	166	P	S	possibly damaging	deleterious	Jak-STAT signaling pathway & Cytokine-cytokine receptor interaction
OXSM	458	G	A	possibly damaging	neutral
ACKR2	149	A	T	probably damaging	deleterious
CNOT10	138	T	M	probably damaging	neutral	RNA degradation
KIAA1377	1055	Q	P	benign	deleterious
KIAA1377	794	Q	R	possibly damaging	deleterious
KIAA1377	881	S	P	possibly damaging	deleterious
KIAA1377	902	D	G	benign	deleterious
MMP27	324	S	L	possibly damaging	deleterious
MMP27	385	T	L	benign	deleterious
TTC12	137	K	R	benign	deleterious
TTC12	156	Y	F	possibly damaging	deleterious
TTC12	248	L	V	probably damaging	deleterious
TTC12	623	G	A	possibly damaging	deleterious
CCDC84	290	S	T	probably damaging	neutral
ST3GAL4	14	A	T	possibly damaging	neutral
ST3GAL4	7	W	L	benign	deleterious
NFRKB	910	I	M	possibly damaging	deleterious
CEP295	2294	F	S	probably damaging	deleterious
TMEM126A	23	Q	H	probably damaging	deleterious
INTS4	799	L	V	possibly damaging	neutral
C11orf42	142	G	A	probably damaging	deleterious
USP47	1075	V	A	benign	deleterious
USP47	1173	I	T	possibly damaging	neutral
USP47	768	Y	H	probably damaging	neutral
E2F8	359	P	Q	probably damaging	deleterious
E2F8	476	D	H	probably damaging	neutral
E2F8	796	N	S	possibly damaging	neutral
RCN1	223	V	L	possibly damaging	neutral
ALKBH3	152	P	A	benign	deleterious
ALKBH3	79	E	D	probably damaging	neutral
VWCE	415	T	S	benign	deleterious
VWCE	459	P	A	benign	deleterious
VWCE	469	L	M	possibly damaging	neutral
VWCE	516	G	V	benign	deleterious
CATSPER1	458	C	S	possibly damaging	deleterious
EDARADD	132	C	Y	probably damaging	deleterious
MAP10	573	D	G	possibly damaging	deleterious
MAP10	924	K	R	probably damaging	deleterious
STOX1	160	S	P	benign	deleterious
STOX1	488	I	L	probably damaging	neutral
STOX1	671	L	I	probably damaging	neutral
ECD	185	E	D	possibly damaging	neutral
USP54	1035	P	L	benign	deleterious
USP54	1308	S	P	benign	deleterious
USP54	1645	V	T	benign	deleterious
USP54	751	P	H	benign	deleterious
SPOCK2	327	K	R	probably damaging	neutral
PTPN20	322	L	M	probably damaging	neutral
PTPN20	365	S	P	probably damaging	deleterious
CHAT	431	G	S	benign	deleterious	Glycerophospholipid metabolism & alpha-Linolenic acid metabolism & Cholinergic synapse
DNTT	151	S	P	possibly damaging	deleterious	Non-homologous end-joining & Hematopoietic cell lineage
CFAP58	169	T	I	benign	deleterious
CFAP58	211	Q	R	benign	deleterious
CFAP58	658	R	K	benign	deleterious
CFAP58	727	E	Q	possibly damaging	deleterious
RBM20	758	G	S	benign	deleterious
RBM20	965	G	C	benign	deleterious
HABP2	489	D	N	benign	deleterious
ATE1	114	E	D	probably damaging	neutral
ATE1	188	V	M	probably damaging	neutral
ANKLE2	763	L	P	benign	deleterious
EIF2B1	149	S	K	possibly damaging	neutral	RNA transport
AACS	64	E	K	possibly damaging	deleterious	Butanoate metabolism & Valine, leucine and isoleucine degradation
KNTC1	1239	C	R	probably damaging	deleterious
KNTC1	1526	D	S	possibly damaging	deleterious
IFT81	180	E	D	probably damaging	neutral
IFT81	315	K	N	probably damaging	deleterious
IFT81	60	Q	H	probably damaging	deleterious
TCTN1	254	E	A	possibly damaging	deleterious
TCTN1	465	Q	H	probably damaging	deleterious
HVCN1	188	Y	C	benign	deleterious
CCDC63	143	E	K	possibly damaging	neutral
SFI1	195	L	M	probably damaging	neutral
SFI1	352	L	M	probably damaging	neutral
SFI1	367	A	T	possibly damaging	deleterious
MVK	209	T	V	probably damaging	deleterious	Biosynthesis of secondary metabolites & Metabolic pathways & Terpenoid backbone biosynthesis & Peroxisome
UBE3B	869	I	T	possibly damaging	deleterious	Ubiquitin mediated proteolysis
UBE3B	874	E	A	possibly damaging	deleterious	Ubiquitin mediated proteolysis
DAO	121	E	D	probably damaging	neutral	Metabolic pathways & Arginine and proline metabolism & Glycine, serine and threonine metabolism & D-Arginine and D-ornithine metabolism & Penicillin and cephalosporin biosynthesis & Peroxisome
DAO	299	G	A	benign	deleterious	Metabolic pathways & Arginine and proline metabolism & Glycine, serine and threonine metabolism & D-Arginine and D-ornithine metabolism & Penicillin and cephalosporin biosynthesis & Peroxisome
SART3	868	N	S	benign	deleterious
C18orf42	13	G	C	benign	deleterious
EMILIN2	426	A	D	benign	deleterious
TAF4B	451	Q	P	benign	deleterious
TAF4B	510	Q	P	benign	deleterious
TAF4B	625	T	A	benign	deleterious
KIAA1328	294	E	Q	possibly damaging	neutral
KATNAL2	274	N	S	possibly damaging	deleterious
CCDC68	237	S	A	possibly damaging	neutral
CCDC68	29	H	Q	possibly damaging	deleterious
CD274	79	S	R	benign	deleterious	Cell adhesion molecules (CAMs)
GCNT1	211	K	R	possibly damaging	neutral	Metabolic pathways & Mucin type O-Glycan biosynthesis
IDNK	203	A	D	probably damaging	deleterious
GKAP1	93	Q	H	probably damaging	neutral
C9orf3	429	S	R	benign	deleterious
NUDT2	47	P	S	probably damaging	deleterious	Purine metabolism & Pyrimidine metabolism & Riboflavin metabolism & mRNA surveillance pathway
C9orf131	139	P	Q	probably damaging	deleterious
CD72	220	L	M	probably damaging	neutral	B cell receptor signaling pathway
FAM221B	286	Y	H	possibly damaging	deleterious
COL15A1	1021	H	Y	probably damaging	deleterious
SLC31A2	172	S	T	possibly damaging	deleterious
SLC31A2	173	Y	D	probably damaging	deleterious
SLC31A2	174	N	G	probably damaging	deleterious
SLC31A2	175	T	R	probably damaging	deleterious
WDR31	89	N	D	possibly damaging	deleterious
CNTRL	1073	Q	H	benign	deleterious
CNTRL	1242	P	S	benign	deleterious
CNTRL	1382	R	D	benign	deleterious
CNTRL	1429	L	M	possibly damaging	neutral
CNTRL	1507	D	G	benign	deleterious
CNTRL	1518	I	T	benign	deleterious
CNTRL	1837	E	G	benign	deleterious
CNTRL	2037	K	R	benign	deleterious
MRRF	75	H	Y	benign	deleterious
RABEPK	279	Y	H	benign	deleterious
ASPA	275	D	G	benign	deleterious	Metabolic pathways & Alanine, aspartate and glutamate metabolism & Histidine metabolism
ASPA	33	H	R	benign	deleterious	Metabolic pathways & Alanine, aspartate and glutamate metabolism & Histidine metabolism
RPA1	487	N	F	probably damaging	deleterious	Metabolic pathways & Purine metabolism & Pyrimidine metabolism & RNA polymerase & Spliceosome & DNA replication & Fanconi anemia pathway & Homologous recombination & Mismatch repair & Nucleotide excision repair & Inflammatory mediator regulation of TRP channels
RPA1	547	L	I	probably damaging	neutral	Metabolic pathways & Purine metabolism & Pyrimidine metabolism & RNA polymerase & Spliceosome & DNA replication & Fanconi anemia pathway & Homologous recombination & Mismatch repair & Nucleotide excision repair & Inflammatory mediator regulation of TRP channels
UTP6	190	A	T	possibly damaging	deleterious	Ribosome biogenesis in eukaryotes
MYO19	134	K	R	possibly damaging	neutral
MYO19	257	A	T	benign	deleterious
TOM1L1	320	L	P	probably damaging	deleterious
SKAP1	244	G	S	benign	deleterious	Rap1 signaling pathway
SKAP1	322	R	Y	benign	deleterious	Rap1 signaling pathway
C17orf98	107	Q	S	probably damaging	neutral
C17orf98	108	Q	S	probably damaging	neutral
C17orf98	109	V	E	probably damaging	deleterious
C17orf98	133	R	E	probably damaging	deleterious
C17orf98	134	N	T	probably damaging	deleterious
C17orf98	143	S	L	probably damaging	deleterious
C17orf98	144	V	F	probably damaging	neutral
C17orf98	149	T	A	probably damaging	deleterious
C17orf98	152	P	L	probably damaging	deleterious
C17orf98	154	F	V	possibly damaging	deleterious
C17orf98	71	H	L	possibly damaging	deleterious
TNS4	697	P	S	probably damaging	deleterious
TNS4	702	I	L	probably damaging	neutral
TTC25	140	E	K	possibly damaging	deleterious
TTC25	145	L	V	possibly damaging	deleterious
COASY	364	S	T	possibly damaging	deleterious	Metabolic pathways & Pantothenate and CoA biosynthesis
IFI35	179	G	S	probably damaging	deleterious
IFI35	213	V	I	probably damaging	neutral
IFI35	216	Y	F	possibly damaging	deleterious
C17orf53	612	Q	H	probably damaging	deleterious
CCDC103	5	D	N	possibly damaging	neutral
KIF18B	449	Q	P	benign	deleterious
HELZ	1277	I	L	possibly damaging	neutral
HELZ	157	D	G	possibly damaging	deleterious
HELZ	1719	N	S	unknown	deleterious
HELZ	90	K	T	possibly damaging	deleterious
PTPRH	938	H	Y	possibly damaging	deleterious
SERTAD3	35	R	Q	probably damaging	neutral
CEP89	243	L	I	probably damaging	neutral
CEP89	289	E	K	probably damaging	neutral
CEP89	429	Q	H	probably damaging	deleterious
CEP89	60	T	S	probably damaging	deleterious
CEP89	717	E	K	probably damaging	deleterious
AKTIP	139	R	H	probably damaging	deleterious
FAM192A	186	P	S	probably damaging	neutral
CCDC113	138	I	M	probably damaging	neutral
CCDC113	351	S	T	probably damaging	neutral
KCTD19	375	T	S	possibly damaging	neutral
KCTD19	724	R	K	possibly damaging	neutral
PLEKHG4	1051	F	L	probably damaging	deleterious
PLEKHG4	1055	A	D	probably damaging	neutral
PLEKHG4	1081	I	V	possibly damaging	neutral
PLEKHG4	344	C	F	probably damaging	deleterious
LRRC36	173	V	M	probably damaging	neutral
LRRC36	517	P	L	possibly damaging	deleterious
ACD	300	A	T	probably damaging	neutral	Biosynthesis of secondary metabolites & Porphyrin and chlorophyll metabolism & AMPK signaling pathway & Adipocytokine signaling pathway & PPAR signaling pathway & Non-alcoholic fatty liver disease (NAFLD) & Type II diabetes mellitus
PRMT7	594	P	L	benign	deleterious
NFAT5	1315	P	A	probably damaging	deleterious
NFAT5	691	E	D	probably damaging	neutral
NFAT5	725	Q	P	possibly damaging	deleterious
TAT	225	F	Y	possibly damaging	neutral	Biosynthesis of amino acids & Biosynthesis of secondary metabolites & Metabolic pathways & Oxidative phosphorylation & Cysteine and methionine metabolism & Phenylalanine metabolism & Phenylalanine, tyrosine and tryptophan biosynthesis & Tyrosine metabolism & Ubiquinone and other terpenoid-quinone biosynthesis & Isoquinoline alkaloid biosynthesis & Novobiocin biosynthesis & Tropane, piperidine and…
TAT	350	A	V	probably damaging	deleterious	Biosynthesis of amino acids & Biosynthesis of secondary metabolites & Metabolic pathways & Oxidative phosphorylation & Cysteine and methionine metabolism & Phenylalanine metabolism & Phenylalanine, tyrosine and tryptophan biosynthesis & Tyrosine metabolism & Ubiquinone and other terpenoid-quinone biosynthesis & Isoquinoline alkaloid biosynthesis & Novobiocin biosynthesis & Tropane, piperidine and…
MPHOSPH6	13	L	I	possibly damaging	neutral	RNA degradation
MPHOSPH6	15	R	T	benign	deleterious	RNA degradation
MPHOSPH6	16	M	V	possibly damaging	deleterious	RNA degradation
MPHOSPH6	17	K	E	probably damaging	deleterious	RNA degradation
DBNDD1	234	A	S	probably damaging	deleterious
LMTK2	721	E	A	probably damaging	deleterious
TMEM219	108	A	T	probably damaging	neutral
TMEM219	153	S	A	probably damaging	neutral
TMEM219	206	L	F	probably damaging	neutral
CD19	302	F	I	probably damaging	deleterious	PI3K-Akt signaling pathway & B cell receptor signaling pathway & Hematopoietic cell lineage & Primary immunodeficiency & Epstein-Barr virus infection
CD19	311	L	V	probably damaging	neutral	PI3K-Akt signaling pathway & B cell receptor signaling pathway & Hematopoietic cell lineage & Primary immunodeficiency & Epstein-Barr virus infection
PALB2	429	A	V	possibly damaging	deleterious	Fanconi anemia pathway
PALB2	433	S	N	probably damaging	neutral	Fanconi anemia pathway
PALB2	518	R	T	probably damaging	deleterious	Fanconi anemia pathway
IQCK	207	I	M	probably damaging	neutral
TMC5	319	Y	C	probably damaging	deleterious
NDE1	112	E	D	benign	deleterious
SRL	453	G	S	benign	deleterious
CLUAP1	321	D	E	probably damaging	deleterious
EXO1	345	T	I	benign	deleterious	Ribosome biogenesis in eukaryotes & Mismatch repair
EXO1	678	E	G	benign	deleterious	Ribosome biogenesis in eukaryotes & Mismatch repair
EXO1	754	K	R	possibly damaging	neutral	Ribosome biogenesis in eukaryotes & Mismatch repair
EXO1	804	S	F	probably damaging	deleterious	Ribosome biogenesis in eukaryotes & Mismatch repair
METTL18	356	D	E	benign	deleterious
PRRC2C	1126	Q	P	unknown	deleterious
PRRC2C	1358	G	A	unknown	deleterious
PRRC2C	1390	G	E	unknown	deleterious
PRRC2C	1462	T	P	unknown	deleterious
PRRC2C	1476	D	E	unknown	deleterious
PRRC2C	1645	V	A	unknown	deleterious
PRRC2C	2217	N	D	probably damaging	deleterious
PRRC2C	2292	T	P	benign	deleterious
PRRC2C	2458	A	T	probably damaging	deleterious
PRRC2C	2565	Q	P	probably damaging	deleterious
PRRC2C	2707	S	G	probably damaging	deleterious
TDRD5	600	E	Q	possibly damaging	neutral
RNASEL	561	D	N	probably damaging	deleterious	Hepatitis C & Herpes simplex infection & Influenza A
RGSL1	57	L	V	possibly damaging	neutral
CENPF	129	Q	H	possibly damaging	deleterious
CENPF	212	A	T	probably damaging	deleterious
CENPF	229	S	P	benign	deleterious
CENPF	313	N	S	benign	deleterious
CENPF	696	Q	H	possibly damaging	deleterious
CENPF	749	K	R	benign	deleterious
CENPF	782	R	G	benign	deleterious
CENPF	810	E	G	benign	deleterious
CENPF	865	E	D	benign	deleterious
ZNF281	476	D	E	probably damaging	neutral
RABIF	63	D	E	benign	deleterious
RGS1	61	L	P	possibly damaging	neutral	Rap1 signaling pathway
C1orf110	223	S	P	probably damaging	deleterious
C1orf110	37	E	D	possibly damaging	deleterious
SLAMF7	197	A	V	benign	deleterious
MRPL24	139	E	A	probably damaging	deleterious	Ribosome
MRPL24	142	E	A	probably damaging	deleterious	Ribosome
MRPL24	149	R	K	probably damaging	neutral	Ribosome
MRPL24	160	P	W	probably damaging	neutral	Ribosome
MRPL24	163	D	K	probably damaging	deleterious	Ribosome
MRPL24	165	I	A	possibly damaging	neutral	Ribosome
MRPL24	168	E	L	probably damaging	deleterious	Ribosome
MRPL24	170	W	D	probably damaging	deleterious	Ribosome
MRPL24	180	E	G	probably damaging	deleterious	Ribosome
MRPL24	182	A	P	probably damaging	deleterious	Ribosome
MRPL24	183	L	Q	probably damaging	neutral	Ribosome
MRPL24	184	E	Y	possibly damaging	deleterious	Ribosome
MRPL24	186	T	H	probably damaging	deleterious	Ribosome
MRPL24	187	Y	S	probably damaging	deleterious	Ribosome
MRPL24	188	V	S	possibly damaging	neutral	Ribosome
MRPL24	189	P	S	probably damaging	deleterious	Ribosome
MRPL24	206	E	V	probably damaging	deleterious	Ribosome
MRPL24	214	Y	H	probably damaging	deleterious	Ribosome
C1orf189	100	R	C	probably damaging	deleterious
CREB3L4	339	T	S	benign	deleterious
LYPLA1	81	D	E	benign	deleterious	Glycerophospholipid metabolism & Choline metabolism in cancer
PLAG1	360	L	V	possibly damaging	neutral
NSMAF	230	K	Q	possibly damaging	neutral
NSMAF	619	S	G	possibly damaging	deleterious
NSMAF	808	L	M	probably damaging	neutral
CSPP1	806	S	N	probably damaging	neutral
CSPP1	906	A	V	probably damaging	deleterious
PEX2	56	V	A	benign	deleterious	Base excision repair & Peroxisome
ZFAND1	161	T	K	benign	deleterious
ZFAND1	166	F	L	benign	deleterious
OSGIN2	104	A	G	possibly damaging	neutral
SDC2	182	L	W	benign	deleterious	Cell adhesion molecules (CAMs) & Proteoglycans in cancer & Malaria
FBXO43	193	S	H	benign	deleterious	Oocyte meiosis
FBXO43	282	L	P	benign	deleterious	Oocyte meiosis
FBXO43	40	S	L	benign	deleterious	Oocyte meiosis
FBXO43	43	A	T	possibly damaging	neutral	Oocyte meiosis
FBXO43	483	A	T	probably damaging	deleterious	Oocyte meiosis
ANXA13	150	L	I	probably damaging	neutral
ANXA13	63	K	M	probably damaging	neutral
ASB9	177	N	K	benign	deleterious
ASB9	234	R	C	benign	deleterious
SHROOM4	466	G	R	probably damaging	neutral
SHROOM4	661	R	K	probably damaging	neutral
SHROOM4	874	P	S	probably damaging	deleterious
TEX11	479	A	S	probably damaging	neutral
TEX11	763	V	L	possibly damaging	neutral
TEX11	819	H	R	probably damaging	deleterious
ERCC6L	350	P	L	benign	deleterious
ERCC6L	880	N	H	probably damaging	neutral
NHSL2	484	L	M	probably damaging	neutral
ZMAT1	288	N	S	benign	deleterious
ZMAT1	466	K	N	benign	deleterious
ZMAT1	530	Q	H	benign	deleterious
ZMAT1	630	E	D	benign	deleterious
ZMAT1	696	E	G	benign	deleterious
IL13RA2	11	L	F	probably damaging	neutral	Jak-STAT signaling pathway
IL13RA2	168	N	S	probably damaging	deleterious	Jak-STAT signaling pathway
FRMD7	289	K	R	probably damaging	neutral
FRMD7	548	Q	E	probably damaging	neutral
FRMD7	660	P	S	possibly damaging	deleterious
MRPL47	240	H	R	benign	deleterious
CCDC28A	159	A	T	possibly damaging	neutral
ACY1	318	D	N	benign	deleterious	2-Oxocarboxylic acid metabolism & Biosynthesis of amino acids & Biosynthesis of secondary metabolites & Metabolic pathways & Arginine and proline metabolism
VGLL1	79	Q	R	probably damaging	deleterious
NEK4	582	T	S	benign	deleterious
IL5RA	52	P	S	probably damaging	deleterious	Jak-STAT signaling pathway & Cytokine-cytokine receptor interaction & Hematopoietic cell lineage
PPP4R2	218	S	A	possibly damaging	neutral
XPC	130	E	D	probably damaging	neutral	Nucleotide excision repair
XPC	195	K	N	possibly damaging	deleterious	Nucleotide excision repair
XPC	38	E	Q	possibly damaging	neutral	Nucleotide excision repair
IL17RE	130	G	D	benign	deleterious
IL17RE	278	L	F	possibly damaging	neutral
KBTBD12	296	D	E	possibly damaging	neutral
IGFBP1	236	G	R	probably damaging	deleterious
CBLL1	362	A	T	probably damaging	neutral
NAMPT	174	K	N	possibly damaging	deleterious	Metabolic pathways & Nicotinate and nicotinamide metabolism
RINT1	762	A	E	probably damaging	neutral
NUFIP1	435	K	R	probably damaging	neutral
RELN	1849	L	F	probably damaging	neutral	PI3K-Akt signaling pathway & ECM-receptor interaction & Focal adhesion
RELN	1893	H	L	probably damaging	deleterious	PI3K-Akt signaling pathway & ECM-receptor interaction & Focal adhesion
CROT	190	L	V	probably damaging	neutral	Peroxisome
CROT	266	A	P	benign	deleterious	Peroxisome
CROT	526	S	L	benign	deleterious	Peroxisome
CROT	606	C	S	possibly damaging	deleterious	Peroxisome
DBF4	47	W	G	probably damaging	deleterious	Cell cycle - yeast & Cell cycle & Meiosis - yeast
MYCBP2	2331	I	L	possibly damaging	neutral
MYCBP2	251	S	A	possibly damaging	deleterious
STK31	437	G	V	possibly damaging	deleterious
STK31	597	S	L	benign	deleterious
STK31	839	K	R	benign	deleterious
SLAIN1	447	T	A	benign	deleterious
CPVL	139	D	E	possibly damaging	neutral
CPVL	185	Q	H	probably damaging	deleterious
SYPL1	62	V	L	possibly damaging	deleterious
GATAD1	197	D	G	probably damaging	deleterious
TNFRSF19	347	L	S	probably damaging	deleterious	Cytokine-cytokine receptor interaction
SLC35B4	231	V	F	probably damaging	neutral
LRGUK	332	L	V	probably damaging	deleterious
LRGUK	355	R	Q	benign	deleterious
AGK	137	R	Q	probably damaging	deleterious	Biosynthesis of secondary metabolites & Metabolic pathways & Amino sugar and nucleotide sugar metabolism & Glycerolipid metabolism
TTC26	217	D	E	probably damaging	deleterious
CALD1	605	K	R	unknown	deleterious	Vascular smooth muscle contraction
CALD1	610	R	K	unknown	deleterious	Vascular smooth muscle contraction
XRCC2	66	I	V	possibly damaging	neutral	Homologous recombination
XRCC2	86	H	R	benign	deleterious	Homologous recombination
NOM1	363	K	R	benign	deleterious
NOM1	366	K	Q	possibly damaging	neutral
SYCP2	1349	F	L	benign	deleterious
SYCP2	196	K	T	possibly damaging	deleterious
SYCP2	815	I	L	possibly damaging	neutral
BCAS1	359	S	P	benign	deleterious
BCAS1	367	K	Q	possibly damaging	deleterious
BCAS1	412	G	A	benign	deleterious
CYP24A1	202	D	G	benign	deleterious	Metabolic pathways & Steroid biosynthesis & MicroRNAs in cancer
EIF2S2	52	K	R	possibly damaging	neutral	RNA transport
ANKEF1	108	T	S	possibly damaging	neutral
ANKEF1	568	A	T	probably damaging	deleterious
ANKEF1	592	S	T	possibly damaging	neutral
CHGB	524	P	T	probably damaging	deleterious
LRRN4	268	S	F	benign	deleterious
ESF1	583	R	K	probably damaging	neutral
DZANK1	577	R	Q	possibly damaging	deleterious
KIZ	308	H	C	possibly damaging	deleterious
KIZ	367	E	Q	possibly damaging	neutral
KIZ	406	D	N	benign	deleterious
AFTPH	247	E	D	possibly damaging	neutral
AFTPH	587	A	T	probably damaging	deleterious
VPS54	371	E	D	probably damaging	neutral
VPS54	651	Q	H	benign	deleterious
GPC5	125	L	F	probably damaging	deleterious
GPC5	252	L	V	probably damaging	deleterious
GPC5	300	E	G	possibly damaging	deleterious
GPC5	334	G	A	benign	deleterious
GPC5	420	N	D	possibly damaging	deleterious
LRPPRC	810	E	K	probably damaging	deleterious
C2orf73	209	F	Y	possibly damaging	deleterious
TNFSF13B	228	T	N	benign	deleterious	NF-kappa B signaling pathway & Cytokine-cytokine receptor interaction & Intestinal immune network for IgA production & Rheumatoid arthritis
APLF	301	L	R	probably damaging	deleterious
APLF	459	P	S	probably damaging	deleterious
CEBPZ	231	S	A	probably damaging	neutral
ZNF638	1143	Q	L	probably damaging	deleterious
ZNF638	1333	K	R	possibly damaging	neutral
ZNF638	1457	K	R	probably damaging	neutral
ZNF638	1533	L	S	probably damaging	deleterious
ZNF638	785	E	D	possibly damaging	neutral
ZNF638	948	I	V	possibly damaging	neutral
PTCD3	556	K	R	possibly damaging	neutral
GCFC2	696	N	T	benign	deleterious
GCFC2	716	E	A	benign	deleterious
PLB1	602	P	S	possibly damaging	deleterious	Metabolic pathways & Arachidonic acid metabolism & Ether lipid metabolism & Glycerophospholipid metabolism & Linoleic acid metabolism & alpha-Linolenic acid metabolism & Vitamin digestion and absorption
PLB1	634	S	N	benign	deleterious	Metabolic pathways & Arachidonic acid metabolism & Ether lipid metabolism & Glycerophospholipid metabolism & Linoleic acid metabolism & alpha-Linolenic acid metabolism & Vitamin digestion and absorption
PLB1	896	N	K	benign	deleterious	Metabolic pathways & Arachidonic acid metabolism & Ether lipid metabolism & Glycerophospholipid metabolism & Linoleic acid metabolism & alpha-Linolenic acid metabolism & Vitamin digestion and absorption
[truncated: 701 more rows]

## Sheet: Datasheet S7
Datasheet S7. Carnivore-specific function altered genes
Human gene symbol	Position of the human	Other species residue	Carnivore residue	PolyPhen2	PROVEAN	Species	Pfam domain	KEGG pathway
STAR	140	R	H	benign	deleterious	Cat,Cheetah,KillerWhale,Leopard,Leopardcat,Lion,Snowleopard,Tiger	START domain	Ovarian steroidogenesis
STAR	33	Q	P	benign	deleterious	PolarBear		Ovarian steroidogenesis
STAR	27	A	T	possibly damaging	deleterious	TasmanianDevil		Ovarian steroidogenesis
LECT2	64	S	A	possibly damaging	neutral	PolarBear	Peptidase family M23
LECT2	130	Y	H	probably damaging	deleterious	Cat,Cheetah,Leopard,Leopardcat,Lion,Snowleopard,Tiger	Peptidase family M23
LECT2	66	V	A	probably damaging	deleterious	KillerWhale	Peptidase family M23
LECT2	97	G	A	possibly damaging	deleterious	TasmanianDevil	Peptidase family M23
LECT2	98	F	N	benign	deleterious	TasmanianDevil	Peptidase family M23
LECT2	106	K	H	benign	deleterious	TasmanianDevil	Peptidase family M23
LECT2	131	P	R	possibly damaging	deleterious	TasmanianDevil	Peptidase family M23
TRH	42	L	P	probably damaging	deleterious	PolarBear	Thyrotropin-releasing hormone (TRH)	Calcium signaling pathway & Neuroactive ligand-receptor interaction
TRH	60	Q	L	benign	deleterious	Cat,Cheetah,Leopard,Leopardcat,Lion,Snowleopard,Tiger	Thyrotropin-releasing hormone (TRH)	Calcium signaling pathway & Neuroactive ligand-receptor interaction
TRH	116	P	T	probably damaging	deleterious	KillerWhale	Thyrotropin-releasing hormone (TRH)	Calcium signaling pathway & Neuroactive ligand-receptor interaction
TRH	217	S	R	benign	deleterious	TasmanianDevil		Calcium signaling pathway & Neuroactive ligand-receptor interaction
SLC18B1	170	L	V	possibly damaging	neutral	KillerWhale	Major Facilitator Superfamily
SLC18B1	130	I	T	possibly damaging	deleterious	Cat,Cheetah,Leopardcat,Lion,Snowleopard,Tiger	Major Facilitator Superfamily
SLC18B1	108	F	S	probably damaging	deleterious	KillerWhale	Major Facilitator Superfamily
SLC18B1	352	P	S	probably damaging	deleterious	KillerWhale	Major Facilitator Superfamily
SLC18B1	87	S	C	possibly damaging	deleterious	TasmanianDevil	Major Facilitator Superfamily
M6PR	215	V	M	probably damaging	deleterious	KillerWhale	Mannose-6-phosphate receptor	Lysosome & Phagosome
M6PR	9	R	M	possibly damaging	neutral	KillerWhale	Mannose-6-phosphate receptor	Lysosome & Phagosome
M6PR	108	E	R	possibly damaging	deleterious	KillerWhale	Mannose-6-phosphate receptor	Lysosome & Phagosome
M6PR	185	H	R	possibly damaging	deleterious	Cat,Cheetah,Leopard,Leopardcat,Lion,Snowleopard	Mannose-6-phosphate receptor	Lysosome & Phagosome
M6PR	99	K	E	benign	deleterious	TasmanianDevil	Mannose-6-phosphate receptor	Lysosome & Phagosome
M6PR	129	D	G	benign	deleterious	TasmanianDevil	Mannose-6-phosphate receptor	Lysosome & Phagosome
NUP107	377	T	S	possibly damaging	deleterious	PolarBear	Nuclear pore protein 84 / 107	RNA transport
NUP107	261	S	P	possibly damaging	deleterious	Cat,Cheetah,Leopard,Leopardcat,Lion,Snowleopard,Tiger	Nuclear pore protein 84 / 107	RNA transport
NUP107	77	S	F	probably damaging	deleterious	KillerWhale		RNA transport
NUP107	120	G	A	benign	deleterious	TasmanianDevil		RNA transport
NUP107	390	N	D	benign	deleterious	TasmanianDevil	Nuclear pore protein 84 / 107	RNA transport
TMOD4	326	A	T	possibly damaging	neutral	KillerWhale
TMOD4	255	Q	R	possibly damaging	neutral	PolarBear
TMOD4	229	F	L	benign	deleterious	Cat,Cheetah,Leopard,Leopardcat,Lion,Snowleopard,Tiger
TMOD4	211	P	S	benign	deleterious	TasmanianDevil
CLRN1	120	M	T	possibly damaging	deleterious	PolarBear
CLRN1	143	I	M	probably damaging	neutral	Cat,Cheetah,Leopard,Leopardcat,Lion,Snowleopard,Tiger
CLRN1	221	L	F	possibly damaging	neutral	KillerWhale
CLRN1	131	L	I	possibly damaging	neutral	TasmanianDevil
CLRN1	162	C	G	benign	deleterious	TasmanianDevil
PIPOX	340	I	V	probably damaging	neutral	Cat,Cheetah,Leopard,Leopardcat,Lion,Snowleopard,Tiger	FAD dependent oxidoreductase	Metabolic pathways & Glycine, serine and threonine metabolism & Lysine degradation & Peroxisome
PIPOX	166	G	R	probably damaging	deleterious	PolarBear	FAD dependent oxidoreductase	Metabolic pathways & Glycine, serine and threonine metabolism & Lysine degradation & Peroxisome
PIPOX	390	L	I	probably damaging	neutral	KillerWhale		Metabolic pathways & Glycine, serine and threonine metabolism & Lysine degradation & Peroxisome
PIPOX	128	R	Y	benign	deleterious	TasmanianDevil	FAD dependent oxidoreductase	Metabolic pathways & Glycine, serine and threonine metabolism & Lysine degradation & Peroxisome
PIPOX	130	P	S	probably damaging	deleterious	TasmanianDevil	FAD dependent oxidoreductase	Metabolic pathways & Glycine, serine and threonine metabolism & Lysine degradation & Peroxisome
PIPOX	324	T	S	probably damaging	deleterious	TasmanianDevil	FAD dependent oxidoreductase	Metabolic pathways & Glycine, serine and threonine metabolism & Lysine degradation & Peroxisome
PYROXD1	399	I	T	benign	deleterious	Cat,Cheetah,KillerWhale,Leopard,Leopardcat,Lion,Snowleopard,Tiger
PYROXD1	51	T	I	possibly damaging	deleterious	Lion	Pyridine nucleotide-disulphide oxidoreductase
PYROXD1	76	R	H	benign	deleterious	TasmanianDevil	Pyridine nucleotide-disulphide oxidoreductase
PYROXD1	335	G	D	benign	deleterious	TasmanianDevil	Pyridine nucleotide-disulphide oxidoreductase
ECHDC2	251	E	D	benign	deleterious	Cat,Cheetah,Leopard,Leopardcat,Lion,Snowleopard,Tiger
ECHDC2	115	R	Q	possibly damaging	deleterious	PolarBear	Enoyl-CoA hydratase/isomerase family
ECHDC2	237	I	T	benign	deleterious	KillerWhale	Enoyl-CoA hydratase/isomerase family
ECHDC2	209	H	Y	probably damaging	deleterious	TasmanianDevil	Enoyl-CoA hydratase/isomerase family
ECHDC2	248	R	K	possibly damaging	neutral	TasmanianDevil
L2HGDH	1	M	K	possibly damaging	neutral	PolarBear
L2HGDH	415	L	Q	probably damaging	deleterious	PolarBear	FAD dependent oxidoreductase
L2HGDH	157	L	R	probably damaging	deleterious	Cat,Cheetah,Leopard,Lion,Snowleopard,Tiger	FAD dependent oxidoreductase
L2HGDH	157	L	Q	possibly damaging	deleterious	Leopardcat	FAD dependent oxidoreductase
L2HGDH	59	V	L	probably damaging	neutral	TasmanianDevil	FAD dependent oxidoreductase
L2HGDH	71	H	R	benign	deleterious	TasmanianDevil	FAD dependent oxidoreductase
L2HGDH	445	S	A	probably damaging	deleterious	TasmanianDevil
SYNC	412	E	D	possibly damaging	deleterious	PolarBear	Intermediate filament protein
SYNC	324	L	V	probably damaging	deleterious	Cheetah	Intermediate filament protein
SYNC	60	Y	H	probably damaging	neutral	Cheetah
SYNC	261	E	K	possibly damaging	deleterious	Leopard,Lion	Intermediate filament protein
SYNC	409	Q	E	probably damaging	deleterious	Cheetah	Intermediate filament protein
SYNC	353	R	K	benign	deleterious	KillerWhale	Intermediate filament protein
SYNC	420	R	Q	benign	deleterious	KillerWhale	Intermediate filament protein
SYNC	255	A	S	possibly damaging	neutral	KillerWhale	Intermediate filament protein
SYNC	420	R	S	benign	deleterious	TasmanianDevil	Intermediate filament protein
CTSS	241	A	T	benign	deleterious	Cat,Cheetah,Leopard,Leopardcat,Lion,Snowleopard,Tiger	Papain family cysteine protease	Lysosome & Phagosome & Antigen processing and presentation & Tuberculosis
CTSS	271	S	L	possibly damaging	deleterious	KillerWhale	Papain family cysteine protease	Lysosome & Phagosome & Antigen processing and presentation & Tuberculosis
CTSS	22	P	S	benign	deleterious	KillerWhale		Lysosome & Phagosome & Antigen processing and presentation & Tuberculosis
CTSS	44	E	Q	probably damaging	neutral	TasmanianDevil	Cathepsin propeptide inhibitor domain (I29)	Lysosome & Phagosome & Antigen processing and presentation & Tuberculosis
GK5	467	M	V	possibly damaging	deleterious	PolarBear	FGGY family of carbohydrate kinases, C-terminal domain
GK5	243	S	F	benign	deleterious	KillerWhale	FGGY family of carbohydrate kinases, N-terminal domain
GK5	385	N	D	possibly damaging	deleterious	Cat,Cheetah,Leopard,Leopardcat,Lion,Snowleopard,Tiger	FGGY family of carbohydrate kinases, C-terminal domain
GK5	266	P	S	benign	deleterious	TasmanianDevil	FGGY family of carbohydrate kinases, N-terminal domain
GK5	382	A	V	possibly damaging	neutral	TasmanianDevil	FGGY family of carbohydrate kinases, C-terminal domain
GK5	466	D	E	benign	deleterious	TasmanianDevil	FGGY family of carbohydrate kinases, C-terminal domain
GK5	473	A	T	possibly damaging	deleterious	TasmanianDevil	FGGY family of carbohydrate kinases, C-terminal domain
EMB	269	A	V	probably damaging	deleterious	Cat,Cheetah,KillerWhale,Leopard,Leopardcat,Lion,PolarBear,Snowleopard,Tiger
EMB	287	K	R	benign	deleterious	TasmanianDevil
EMB	296	K	N	benign	deleterious	TasmanianDevil
HIRA	943	A	V	probably damaging	neutral	KillerWhale	TUP1-like enhancer of split
HIRA	935	Y	D	probably damaging	deleterious	PolarBear	TUP1-like enhancer of split
HIRA	649	D	E	benign	deleterious	Cat,Cheetah,Leopard,Leopardcat,Lion,Snowleopard,Tiger
HIRA	880	M	T	benign	deleterious	TasmanianDevil	TUP1-like enhancer of split
TNFRSF11A	247	L	V	possibly damaging	neutral	Cat,Cheetah,Leopard,Leopardcat,Lion,Snowleopard,Tiger		NF-kappa B signaling pathway & Cytokine-cytokine receptor interaction & Prolactin signaling pathway & Osteoclast differentiation & Rheumatoid arthritis
TNFRSF11A	368	L	F	benign	deleterious	KillerWhale		NF-kappa B signaling pathway & Cytokine-cytokine receptor interaction & Prolactin signaling pathway & Osteoclast differentiation & Rheumatoid arthritis
TNFRSF11A	477	C	S	possibly damaging	deleterious	KillerWhale		NF-kappa B signaling pathway & Cytokine-cytokine receptor interaction & Prolactin signaling pathway & Osteoclast differentiation & Rheumatoid arthritis
TNFRSF11A	385	V	I	possibly damaging	neutral	TasmanianDevil		NF-kappa B signaling pathway & Cytokine-cytokine receptor interaction & Prolactin signaling pathway & Osteoclast differentiation & Rheumatoid arthritis
TNFRSF11A	385	V	I	possibly damaging	neutral	TasmanianDevil		NF-kappa B signaling pathway & Cytokine-cytokine receptor interaction & Prolactin signaling pathway & Osteoclast differentiation & Rheumatoid arthritis

## Sheet: Datasheet S8
Datasheet S8. Herbivore-specific function altered genes
Human gene symbol	Position of the human	Other species residue	Herbivore residue	PolyPhen2	PROVEAN	Species	Pfam domain	KEGG pathway
ADIPOQ	217	G	A	benign	deleterious	Elephant	C1q domain
ADIPOQ	208	G	D	possibly damaging	deleterious	Rabbit	C1q domain
ADIPOQ	217	G	E	possibly damaging	deleterious	Cow	C1q domain
ADIPOQ	234	F	S	probably damaging	deleterious	Rabbit	C1q domain
ADIPOQ	216	Y	F	benign	deleterious	Elephant	C1q domain
ANTXR2	368	L	R	probably damaging	deleterious	Elephant
ANTXR2	135	G	R	possibly damaging	deleterious	Cow	von Willebrand factor type A domain
ANTXR2	432	R	P	benign	deleterious	Cow	Anthrax receptor C-terminus region
ANTXR2	420	E	D	possibly damaging	neutral	Elephant	Anthrax receptor C-terminus region
ANTXR2	136	G	D	benign	deleterious	Cow	von Willebrand factor type A domain
AP1AR	63	P	A	benign	deleterious	Panda
AP1AR	278	S	C	benign	deleterious	Cow
AP1AR	63	P	H	probably damaging	deleterious	Elephant
AP1AR	217	N	T	benign	deleterious	Rabbit
AP1AR	138	H	R	benign	deleterious	Cow
ASB9	240	P	V	benign	deleterious	Elephant
ASB9	45	I	T	benign	deleterious	Elephant	Ankyrin repeats (many copies)
ASB9	238	L	V	possibly damaging	deleterious	Cow
ASB9	32	D	G	benign	deleterious	Panda
ASB9	249	F	L	benign	deleterious	Elephant
ATRAID	257	M	T	benign	deleterious	Panda
ATRAID	154	D	E	benign	deleterious	Rabbit
ATRAID	229	D	N	benign	deleterious	Elephant
ATRAID	270	S	R	benign	deleterious	Elephant
ATRAID	121	L	F	benign	deleterious	Elephant
C11orf30	1005	T	A	benign	deleterious	Horse
C11orf30	288	T	S	benign	deleterious	Cow
C11orf30	1070	P	S	benign	deleterious	Panda
C11orf30	1103	Q	P	benign	deleterious	Elephant
C11orf30	728	P	A	benign	deleterious	Horse
CCNB1	15	N	L	benign	deleterious	Elephant
CCNB1	134	G	A	benign	deleterious	Rabbit
CCNB1	127	P	A	benign	deleterious	Elephant
CCNB1	257	K	Q	probably damaging	deleterious	Panda	Cyclin, N-terminal domain
CCNB1	85	K	T	benign	deleterious	Rabbit
CENPK	269	F	Y	probably damaging	neutral	Horse	Centromere-associated protein K
CENPK	176	E	K	benign	deleterious	Panda,Rabbit	Centromere-associated protein K
CENPK	11	D	V	probably damaging	deleterious	Elephant	Centromere-associated protein K
CENPK	116	K	N	probably damaging	deleterious	Cow	Centromere-associated protein K
CFAP52	607	A	G	benign	deleterious	Elephant	WD domain, G-beta repeat
CFAP52	269	G	R	possibly damaging	deleterious	Panda
CFAP52	452	K	Q	benign	deleterious	Rabbit
CFAP52	415	A	S	possibly damaging	deleterious	Elephant	WD domain, G-beta repeat
CFAP52	321	D	N	benign	deleterious	Cow
COMMD10	66	Q	P	probably damaging	deleterious	Horse	HCaRG protein
COMMD10	104	D	E	benign	deleterious	Elephant	HCaRG protein
COMMD10	120	T	A	benign	deleterious	Elephant	HCaRG protein
COMMD10	106	A	G	benign	deleterious	Elephant	HCaRG protein
COMMD10	71	V	A	benign	deleterious	Panda	HCaRG protein
COPB2	889	L	I	probably damaging	neutral	Cow
COPB2	644	R	C	possibly damaging	deleterious	Rabbit	Coatomer WD associated region
COPB2	133	S	C	possibly damaging	neutral	Elephant	WD domain, G-beta repeat
COPB2	285	N	S	benign	deleterious	Rabbit
COPB2	771	K	T	benign	deleterious	Horse
COQ10B	100	D	H	benign	deleterious	Elephant	Polyketide cyclase / dehydrase and lipid transport
COQ10B	163	T	S	benign	deleterious	Horse	Polyketide cyclase / dehydrase and lipid transport
COQ10B	159	N	K	benign	deleterious	Elephant	Polyketide cyclase / dehydrase and lipid transport
COQ10B	114	I	T	benign	deleterious	Elephant	Polyketide cyclase / dehydrase and lipid transport
COQ10B	135	R	C	benign	deleterious	Panda	Polyketide cyclase / dehydrase and lipid transport
COQ6	433	L	F	benign	deleterious	Panda		Biosynthesis of secondary metabolites & Metabolic pathways & Ubiquinone and other terpenoid-quinone biosynthesis
COQ6	460	E	G	benign	deleterious	Rabbit		Biosynthesis of secondary metabolites & Metabolic pathways & Ubiquinone and other terpenoid-quinone biosynthesis
COQ6	70	A	V	benign	deleterious	Horse		Biosynthesis of secondary metabolites & Metabolic pathways & Ubiquinone and other terpenoid-quinone biosynthesis
COQ6	405	S	C	benign	deleterious	Elephant	FAD binding domain	Biosynthesis of secondary metabolites & Metabolic pathways & Ubiquinone and other terpenoid-quinone biosynthesis
COQ6	440	P	L	benign	deleterious	Cow		Biosynthesis of secondary metabolites & Metabolic pathways & Ubiquinone and other terpenoid-quinone biosynthesis
CREM	161	E	R	benign	deleterious	Rabbit		Adrenergic signaling in cardiomyocytes & HTLV-I infection
CREM	153	K	T	benign	deleterious	Rabbit	pKID domain	Adrenergic signaling in cardiomyocytes & HTLV-I infection
CREM	127	R	H	benign	deleterious	Elephant	pKID domain	Adrenergic signaling in cardiomyocytes & HTLV-I infection
CREM	163	G	R	benign	deleterious	Horse		Adrenergic signaling in cardiomyocytes & HTLV-I infection
CREM	149	P	S	possibly damaging	deleterious	Elephant	pKID domain	Adrenergic signaling in cardiomyocytes & HTLV-I infection
EFCAB11	61	D	N	benign	deleterious	Horse
EFCAB11	8	A	V	benign	deleterious	Rabbit
EFCAB11	18	S	P	benign	deleterious	Cow
EFCAB11	22	K	Q	benign	deleterious	Rabbit
EFCAB11	69	P	Q	benign	deleterious	Elephant
EIF2B3	140	E	L	benign	deleterious	Rabbit		RNA transport
EIF2B3	412	N	D	benign	deleterious	Cow		RNA transport
EIF2B3	406	G	S	benign	deleterious	Cow		RNA transport
EIF2B3	241	S	C	probably damaging	deleterious	Rabbit		RNA transport
EIF2B3	188	Q	D	benign	deleterious	Panda		RNA transport
ELOVL7	201	L	V	possibly damaging	deleterious	Rabbit	GNS1/SUR4 family	Fatty acid elongation
ELOVL7	274	G	R	benign	deleterious	Panda		Fatty acid elongation
ELOVL7	199	K	Q	benign	deleterious	Horse	GNS1/SUR4 family	Fatty acid elongation
ELOVL7	274	G	E	benign	deleterious	Elephant		Fatty acid elongation
ELOVL7	98	R	Q	benign	deleterious	Panda	GNS1/SUR4 family	Fatty acid elongation
EXD2	381	D	H	benign	deleterious	Rabbit
EXD2	386	E	V	benign	deleterious	Elephant
EXD2	162	L	F	benign	deleterious	Panda	3'-5' exonuclease
EXD2	296	G	A	benign	deleterious	Rabbit
EXD2	186	C	Y	benign	deleterious	Elephant	3'-5' exonuclease
FABP2	76	G	R	possibly damaging	deleterious	Panda	Lipocalin / cytosolic fatty-acid binding protein family	PPAR signaling pathway & Fat digestion and absorption
FABP2	46	N	T	benign	deleterious	Horse	Lipocalin / cytosolic fatty-acid binding protein family	PPAR signaling pathway & Fat digestion and absorption
FABP2	74	A	G	benign	deleterious	Horse	Lipocalin / cytosolic fatty-acid binding protein family	PPAR signaling pathway & Fat digestion and absorption
FABP2	107	R	Q	probably damaging	deleterious	Elephant	Lipocalin / cytosolic fatty-acid binding protein family	PPAR signaling pathway & Fat digestion and absorption
FABP2	90	L	H	benign	deleterious	Horse	Lipocalin / cytosolic fatty-acid binding protein family	PPAR signaling pathway & Fat digestion and absorption
FAM169B	29	D	A	benign	deleterious	Elephant
FAM169B	160	E	N	probably damaging	deleterious	Rabbit
FAM169B	46	L	V	possibly damaging	deleterious	Panda
FAM169B	103	T	A	possibly damaging	deleterious	Horse
FAM169B	160	E	R	probably damaging	neutral	Cow
FAM26E	94	C	S	benign	deleterious	Horse	Calcium homeostasis modulator
FAM26E	143	K	D	benign	deleterious	Rabbit	Calcium homeostasis modulator
FAM26E	89	P	S	benign	deleterious	Horse	Calcium homeostasis modulator
FAM26E	68	F	S	benign	deleterious	Horse	Calcium homeostasis modulator
FAM26E	7	I	F	benign	deleterious	Cow	Calcium homeostasis modulator
FANCD2OS	35	T	I	possibly damaging	deleterious	Panda	Domain of unknown function (DUF4563)
FANCD2OS	59	L	V	possibly damaging	neutral	Panda	Domain of unknown function (DUF4563)
FANCD2OS	93	N	I	benign	deleterious	Rabbit	Domain of unknown function (DUF4563)
FANCD2OS	14	Q	H	probably damaging	deleterious	Elephant	Domain of unknown function (DUF4563)
FANCD2OS	12	G	A	benign	deleterious	Elephant	Domain of unknown function (DUF4563)
FRMD7	332	Y	H	benign	deleterious	Rabbit	FERM adjacent (FA)
FRMD7	673	P	L	benign	deleterious	Horse
FRMD7	648	S	R	benign	deleterious	Horse
FRMD7	654	E	V	benign	deleterious	Horse
FRMD7	584	E	G	benign	deleterious	Elephant
GCNT1	121	F	Y	benign	deleterious	Rabbit		Metabolic pathways & Mucin type O-Glycan biosynthesis
GCNT1	113	P	T	benign	deleterious	Elephant		Metabolic pathways & Mucin type O-Glycan biosynthesis
GCNT1	107	R	H	benign	deleterious	Elephant		Metabolic pathways & Mucin type O-Glycan biosynthesis
GCNT1	351	A	V	possibly damaging	deleterious	Elephant	Core-2/I-Branching enzyme	Metabolic pathways & Mucin type O-Glycan biosynthesis
GCNT1	166	V	A	benign	deleterious	Cow	Core-2/I-Branching enzyme	Metabolic pathways & Mucin type O-Glycan biosynthesis
GLT1D1	147	K	E	benign	deleterious	Horse
GLT1D1	199	L	V	possibly damaging	deleterious	Horse	Glycosyl transferases group 1
GLT1D1	143	H	P	benign	deleterious	Horse
GLT1D1	144	A	V	possibly damaging	deleterious	Elephant
GLT1D1	160	N	S	possibly damaging	neutral	Panda
GTF3C4	672	I	L	possibly damaging	neutral	Panda
GTF3C4	613	G	R	possibly damaging	neutral	Elephant
GTF3C4	198	N	S	possibly damaging	neutral	Elephant	Transcription factor IIIC subunit delta N-term
GTF3C4	329	S	N	probably damaging	neutral	Elephant
GTF3C4	225	K	R	possibly damaging	neutral	Cow	Transcription factor IIIC subunit delta N-term
HAL	131	K	N	benign	deleterious	Horse	Aromatic amino acid lyase	Metabolic pathways & Histidine metabolism & Thyroid hormone synthesis
HAL	596	M	I	benign	deleterious	Elephant		Metabolic pathways & Histidine metabolism & Thyroid hormone synthesis
HAL	234	I	T	benign	deleterious	Elephant	Aromatic amino acid lyase	Metabolic pathways & Histidine metabolism & Thyroid hormone synthesis
HAL	228	E	G	benign	deleterious	Cow	Aromatic amino acid lyase	Metabolic pathways & Histidine metabolism & Thyroid hormone synthesis
HAL	432	F	C	probably damaging	deleterious	Panda	Aromatic amino acid lyase	Metabolic pathways & Histidine metabolism & Thyroid hormone synthesis
IKZF5	263	S	P	possibly damaging	deleterious	Rabbit
IKZF5	253	N	S	possibly damaging	deleterious	Rabbit
IKZF5	273	A	E	benign	deleterious	Rabbit
IKZF5	221	N	T	benign	deleterious	Horse
IKZF5	190	G	N	probably damaging	deleterious	Cow
IRAK4	37	V	A	benign	deleterious	Rabbit		NF-kappa B signaling pathway & Apoptosis & Toll-like receptor signaling pathway & Neurotrophin signaling pathway & Pertussis & Tuberculosis & Influenza A & Measles & Chagas disease (American trypanosomiasis) & Leishmaniasis & Toxoplasmosis
IRAK4	126	P	S	benign	deleterious	Elephant		NF-kappa B signaling pathway & Apoptosis & Toll-like receptor signaling pathway & Neurotrophin signaling pathway & Pertussis & Tuberculosis & Influenza A & Measles & Chagas disease (American trypanosomiasis) & Leishmaniasis & Toxoplasmosis
IRAK4	167	S	C	benign	deleterious	Horse		NF-kappa B signaling pathway & Apoptosis & Toll-like receptor signaling pathway & Neurotrophin signaling pathway & Pertussis & Tuberculosis & Influenza A & Measles & Chagas disease (American trypanosomiasis) & Leishmaniasis & Toxoplasmosis
IRAK4	206	N	R	benign	deleterious	Rabbit	Protein kinase domain	NF-kappa B signaling pathway & Apoptosis & Toll-like receptor signaling pathway & Neurotrophin signaling pathway & Pertussis & Tuberculosis & Influenza A & Measles & Chagas disease (American trypanosomiasis) & Leishmaniasis & Toxoplasmosis
IRAK4	153	P	A	benign	deleterious	Elephant		NF-kappa B signaling pathway & Apoptosis & Toll-like receptor signaling pathway & Neurotrophin signaling pathway & Pertussis & Tuberculosis & Influenza A & Measles & Chagas disease (American trypanosomiasis) & Leishmaniasis & Toxoplasmosis
ITFG2	396	K	H	probably damaging	deleterious	Horse
ITFG2	403	E	S	benign	deleterious	Cow
ITFG2	338	N	K	benign	deleterious	Horse
ITFG2	50	N	K	benign	deleterious	Rabbit
ITFG2	47	V	M	probably damaging	neutral	Elephant	FG-GAP repeat
LRRC39	93	T	I	benign	deleterious	Cow	Leucine rich repeat
LRRC39	7	C	R	benign	deleterious	Elephant
LRRC39	7	C	S	benign	deleterious	Cow
LRRC39	129	T	I	benign	deleterious	Elephant	Leucine rich repeat
LRRC39	243	N	T	benign	deleterious	Elephant	Leucine rich repeat
MCM3	327	A	P	possibly damaging	deleterious	Elephant	MCM2/3/5 family	DNA replication & Cell cycle - yeast & Cell cycle & Meiosis - yeast
MCM3	412	P	A	benign	deleterious	Elephant	MCM2/3/5 family	DNA replication & Cell cycle - yeast & Cell cycle & Meiosis - yeast
MCM3	591	E	D	possibly damaging	neutral	Elephant,Panda	MCM2/3/5 family	DNA replication & Cell cycle - yeast & Cell cycle & Meiosis - yeast
MCM3	609	S	N	benign	deleterious	Horse	MCM2/3/5 family	DNA replication & Cell cycle - yeast & Cell cycle & Meiosis - yeast
MFSD6	41	P	A	benign	deleterious	Elephant
MFSD6	259	T	I	benign	deleterious	Horse
MFSD6	770	P	S	benign	deleterious	Panda
MFSD6	373	I	F	benign	deleterious	Cow
MFSD6	256	T	A	benign	deleterious	Cow
MMP20	139	D	N	benign	deleterious	Horse	Matrixin
MMP20	474	V	E	benign	deleterious	Cow	Hemopexin
MMP20	464	Y	S	benign	deleterious	Cow	Hemopexin
MMP20	320	F	V	benign	deleterious	Rabbit
MMP20	376	Q	L	benign	deleterious	Rabbit	Hemopexin
MOXD1	137	T	S	benign	deleterious	Cow	DOMON domain
MOXD1	153	G	E	benign	deleterious	Rabbit
MOXD1	326	F	L	benign	deleterious	Elephant
MOXD1	246	F	S	benign	deleterious	Panda	Copper type II ascorbate-dependent monooxygenase, N-terminal domain
MOXD1	285	Y	F	benign	deleterious	Horse	Copper type II ascorbate-dependent monooxygenase, N-terminal domain
NAMPT	449	D	A	benign	deleterious	Elephant	Nicotinate phosphoribosyltransferase (NAPRTase) family	Metabolic pathways & Nicotinate and nicotinamide metabolism
NAMPT	185	G	R	benign	deleterious	Horse		Metabolic pathways & Nicotinate and nicotinamide metabolism
NAMPT	111	H	K	benign	deleterious	Elephant		Metabolic pathways & Nicotinate and nicotinamide metabolism
NAMPT	125	I	V	possibly damaging	neutral	Horse,Rabbit		Metabolic pathways & Nicotinate and nicotinamide metabolism
NANP	220	S	Y	benign	deleterious	Horse		Biosynthesis of secondary metabolites & Metabolic pathways & Amino sugar and nucleotide sugar metabolism
NANP	75	H	Y	benign	deleterious	Elephant	Haloacid dehalogenase-like hydrolase	Biosynthesis of secondary metabolites & Metabolic pathways & Amino sugar and nucleotide sugar metabolism
NANP	113	D	G	benign	deleterious	Elephant	Haloacid dehalogenase-like hydrolase	Biosynthesis of secondary metabolites & Metabolic pathways & Amino sugar and nucleotide sugar metabolism
NANP	213	G	R	benign	deleterious	Elephant		Biosynthesis of secondary metabolites & Metabolic pathways & Amino sugar and nucleotide sugar metabolism
NANP	75	H	Q	benign	deleterious	Panda	Haloacid dehalogenase-like hydrolase	Biosynthesis of secondary metabolites & Metabolic pathways & Amino sugar and nucleotide sugar metabolism
NUCB2	209	E	A	benign	deleterious	Cow
NUCB2	339	Q	H	benign	deleterious	Cow
NUCB2	71	H	Y	benign	deleterious	Elephant
NUCB2	138	K	R	benign	deleterious	Rabbit
NUCB2	123	L	S	benign	deleterious	Panda
NXPE3	277	E	D	benign	deleterious	Elephant	Neurexophilin
NXPE3	243	T	S	benign	deleterious	Elephant	Neurexophilin
NXPE3	41	T	M	possibly damaging	neutral	Horse
NXPE3	315	S	F	probably damaging	neutral	Rabbit
NXPE3	497	N	S	benign	deleterious	Elephant
PCCB	312	H	Q	benign	deleterious	Horse	Carboxyl transferase domain	Metabolic pathways & Microbial metabolism in diverse environments & Glyoxylate and dicarboxylate metabolism & Propanoate metabolism & Valine, leucine and isoleucine degradation
PCCB	115	N	H	benign	deleterious	Rabbit	Carboxyl transferase domain	Metabolic pathways & Microbial metabolism in diverse environments & Glyoxylate and dicarboxylate metabolism & Propanoate metabolism & Valine, leucine and isoleucine degradation
PCCB	145	D	N	benign	deleterious	Elephant	Carboxyl transferase domain	Metabolic pathways & Microbial metabolism in diverse environments & Glyoxylate and dicarboxylate metabolism & Propanoate metabolism & Valine, leucine and isoleucine degradation
PCCB	399	R	C	benign	deleterious	Elephant	Carboxyl transferase domain	Metabolic pathways & Microbial metabolism in diverse environments & Glyoxylate and dicarboxylate metabolism & Propanoate metabolism & Valine, leucine and isoleucine degradation
PCCB	530	S	I	benign	deleterious	Rabbit	Carboxyl transferase domain	Metabolic pathways & Microbial metabolism in diverse environments & Glyoxylate and dicarboxylate metabolism & Propanoate metabolism & Valine, leucine and isoleucine degradation
PDCD2L	278	C	G	benign	deleterious	Panda	Programmed cell death protein 2, C-terminal putative domain
PDCD2L	140	P	L	benign	deleterious	Cow
PDCD2L	290	S	G	benign	deleterious	Rabbit	Programmed cell death protein 2, C-terminal putative domain
PDCD2L	101	L	P	benign	deleterious	Rabbit
PDCD2L	188	Y	H	benign	deleterious	Rabbit	Programmed cell death protein 2, C-terminal putative domain
PDE12	557	H	Q	benign	deleterious	Panda	Endonuclease/Exonuclease/phosphatase family
PDE12	487	P	A	benign	deleterious	Rabbit	Endonuclease/Exonuclease/phosphatase family
PDE12	429	L	F	benign	deleterious	Elephant	Endonuclease/Exonuclease/phosphatase family
PDE12	435	L	V	benign	deleterious	Cow	Endonuclease/Exonuclease/phosphatase family
PDE12	438	S	L	benign	deleterious	Elephant	Endonuclease/Exonuclease/phosphatase family
PREB	114	G	R	benign	deleterious	Horse		Protein processing in endoplasmic reticulum
PREB	190	L	E	benign	deleterious	Rabbit	WD domain, G-beta repeat	Protein processing in endoplasmic reticulum
PREB	253	G	E	benign	deleterious	Panda		Protein processing in endoplasmic reticulum
PREB	252	F	C	benign	deleterious	Panda		Protein processing in endoplasmic reticulum
PREB	129	G	R	benign	deleterious	Rabbit		Protein processing in endoplasmic reticulum
PRSS53	378	V	I	possibly damaging	neutral	Horse	Trypsin
PRSS53	69	D	G	possibly damaging	deleterious	Horse	Trypsin
PRSS53	45	P	A	benign	deleterious	Horse,Rabbit	Trypsin
PRSS53	582	H	Q	possibly damaging	neutral	Panda
PTPN2	254	T	S	benign	deleterious	Cow	Protein-tyrosine phosphatase
PTPN2	346	E	G	benign	deleterious	Elephant
PTPN2	259	M	I	benign	deleterious	Cow	Protein-tyrosine phosphatase
PTPN2	136	F	Y	benign	deleterious	Horse	Protein-tyrosine phosphatase
PTPN2	52	S	P	probably damaging	deleterious	Panda	Protein-tyrosine phosphatase
PXYLP1	91	V	A	benign	deleterious	Cow	Histidine phosphatase superfamily (branch 2)
PXYLP1	112	P	L	benign	deleterious	Rabbit	Histidine phosphatase superfamily (branch 2)
PXYLP1	456	V	I	probably damaging	neutral	Cow
PXYLP1	259	R	H	benign	deleterious	Rabbit	Histidine phosphatase superfamily (branch 2)
PXYLP1	155	P	S	probably damaging	deleterious	Cow	Histidine phosphatase superfamily (branch 2)
RASSF8	335	Q	R	possibly damaging	neutral	Horse
RASSF8	279	R	W	possibly damaging	deleterious	Elephant
RASSF8	261	Y	H	probably damaging	neutral	Rabbit
RASSF8	359	K	R	probably damaging	neutral	Horse
RASSF8	354	Q	R	possibly damaging	neutral	Horse
RFC4	52	V	I	possibly damaging	neutral	Panda
RFC4	253	G	A	benign	deleterious	Elephant
RFC4	221	K	I	benign	deleterious	Rabbit
RFC4	283	S	G	benign	deleterious	Rabbit	Replication factor C C-terminal domain
RFC4	206	I	T	benign	deleterious	Elephant
RP2	37	P	L	benign	deleterious	Cow		Metabolic pathways & Glycerolipid metabolism & Spliceosome & Ribosome biogenesis in eukaryotes & Protein processing in endoplasmic reticulum & Hedgehog signaling pathway & MAPK signaling pathway & Rap1 signaling pathway & Ras signaling pathway & Wnt signaling pathway & Adherens junction & Chemokine signaling pathway & Platelet activation & Thyroid hormone synthesis & Fat digestion and absorption …
RP2	146	G	S	benign	deleterious	Cow	Tubulin binding cofactor C	Metabolic pathways & Glycerolipid metabolism & Spliceosome & Ribosome biogenesis in eukaryotes & Protein processing in endoplasmic reticulum & Hedgehog signaling pathway & MAPK signaling pathway & Rap1 signaling pathway & Ras signaling pathway & Wnt signaling pathway & Adherens junction & Chemokine signaling pathway & Platelet activation & Thyroid hormone synthesis & Fat digestion and absorption …
RP2	48	E	V	benign	deleterious	Cow		Metabolic pathways & Glycerolipid metabolism & Spliceosome & Ribosome biogenesis in eukaryotes & Protein processing in endoplasmic reticulum & Hedgehog signaling pathway & MAPK signaling pathway & Rap1 signaling pathway & Ras signaling pathway & Wnt signaling pathway & Adherens junction & Chemokine signaling pathway & Platelet activation & Thyroid hormone synthesis & Fat digestion and absorption …
RP2	91	I	F	benign	deleterious	Elephant	Tubulin binding cofactor C	Metabolic pathways & Glycerolipid metabolism & Spliceosome & Ribosome biogenesis in eukaryotes & Protein processing in endoplasmic reticulum & Hedgehog signaling pathway & MAPK signaling pathway & Rap1 signaling pathway & Ras signaling pathway & Wnt signaling pathway & Adherens junction & Chemokine signaling pathway & Platelet activation & Thyroid hormone synthesis & Fat digestion and absorption …
RP2	77	H	Y	benign	deleterious	Elephant	Tubulin binding cofactor C	Metabolic pathways & Glycerolipid metabolism & Spliceosome & Ribosome biogenesis in eukaryotes & Protein processing in endoplasmic reticulum & Hedgehog signaling pathway & MAPK signaling pathway & Rap1 signaling pathway & Ras signaling pathway & Wnt signaling pathway & Adherens junction & Chemokine signaling pathway & Platelet activation & Thyroid hormone synthesis & Fat digestion and absorption …
SESTD1	267	Q	L	probably damaging	deleterious	Panda
SESTD1	335	Q	H	probably damaging	neutral	Elephant
SESTD1	578	D	E	probably damaging	neutral	Horse
SESTD1	282	M	L	possibly damaging	neutral	Horse
SESTD1	525	I	T	possibly damaging	neutral	Cow
SNAP23	191	Q	H	possibly damaging	deleterious	Elephant	SNARE domain	SNARE interactions in vesicular transport & Platelet activation
SNAP23	46	D	A	benign	deleterious	Elephant		SNARE interactions in vesicular transport & Platelet activation
SNAP23	58	G	S	benign	deleterious	Horse		SNARE interactions in vesicular transport & Platelet activation
SNAP23	43	T	G	benign	deleterious	Elephant		SNARE interactions in vesicular transport & Platelet activation
SNAP23	60	D	N	benign	deleterious	Elephant		SNARE interactions in vesicular transport & Platelet activation
TATDN3	34	A	V	benign	deleterious	Rabbit	TatD related DNase
TATDN3	89	D	N	benign	deleterious	Elephant	TatD related DNase
TATDN3	229	L	Q	possibly damaging	deleterious	Horse	TatD related DNase
TATDN3	233	K	R	benign	deleterious	Elephant	TatD related DNase
TATDN3	214	Q	L	benign	deleterious	Elephant	TatD related DNase
TMX3	324	H	R	benign	deleterious	Elephant	Thioredoxin-like domain
TMX3	226	S	P	benign	deleterious	Rabbit	Thioredoxin-like domain
TMX3	220	T	S	possibly damaging	deleterious	Elephant	Thioredoxin-like domain
TMX3	440	T	S	possibly damaging	neutral	Elephant
TMX3	224	S	A	benign	deleterious	Elephant	Thioredoxin-like domain
TRMT10B	181	T	A	benign	deleterious	Elephant	tRNA (Guanine-1)-methyltransferase
TRMT10B	311	A	S	possibly damaging	deleterious	Panda	tRNA (Guanine-1)-methyltransferase
TRMT10B	236	D	A	benign	deleterious	Rabbit	tRNA (Guanine-1)-methyltransferase
TRMT10B	219	E	K	benign	deleterious	Elephant	tRNA (Guanine-1)-methyltransferase
TRMT10B	187	S	G	benign	deleterious	Horse	tRNA (Guanine-1)-methyltransferase
TSTD2	84	Q	H	benign	deleterious	Rabbit
TSTD2	195	H	N	benign	deleterious	Elephant
TSTD2	423	G	E	benign	deleterious	Horse
TSTD2	305	T	I	benign	deleterious	Panda	Rhodanese-like domain
TSTD2	297	Q	L	benign	deleterious	Elephant
VIPAS39	306	N	I	benign	deleterious	Elephant	Golgin subfamily A member 5
VIPAS39	100	L	P	probably damaging	neutral	Elephant	Golgin subfamily A member 5
VIPAS39	443	K	R	possibly damaging	deleterious	Rabbit	Golgin subfamily A member 5
VIPAS39	70	S	T	probably damaging	neutral	Elephant	Golgin subfamily A member 5
VIPAS39	97	Y	C	probably damaging	neutral	Rabbit	Golgin subfamily A member 5
